# Supplementary material for: Design and evaluation of a novel fusion antigen for diagnosing human strongyloidiasis: An immunoinformatics approach
Source: PLoS One. 2026 Jun 25;21(6):e0351189. doi: 10.1371/journal.pone.0351189 (PMC13298739; doi:10.1371/journal.pone.0351189)
Supplement: S1 File — (XLSX) [file pone.0351189.s001.xlsx]

## Sheet: SSIR
1	Bcepred	1 N 1.173	Bcepred	1 N 1.483	Bcepred	1 N 0.150	Bcepred	1 N 2.096	Bcepred	1 N 0.835	Bcepred	1 N -3.813	ABCpred					BepiPred
2	Hydrophilicity	2 S 0.939	Flexibility	2 S 1.483	Accessibility	2 S 0.487	Exposed surface	2 S 1.768	Polarity	2 S 0.777	Antegenic propensity	2 S -2.214
3		3 A 1.432		3 A 1.119		3 A 1.272		3 A 1.813		3 A 1.316		3 A -1.230
4		4 R 1.875		4 R 1.658		4 R 2.029		4 R 1.804		4 R 1.297		4 R -0.333		R
5		5 V 1.812		5 V 1.335		5 V 2.057		5 V 1.868		5 V 1.299		5 V -0.057		0.7
6		6 E 2.033		6 E 2.263		6 E 2.178		6 E 2.032		6 E 1.768		6 E -0.225							E
7		7 N 2.279		7 N 2.227		7 N 2.505		7 N 2.406		7 N 1.810		7 N 0.948
8		8 Q 2.374		8 Q 2.108		8 Q 2.524		8 Q 2.570		8 Q 1.780		8 Q 1.014
9		9 D 3.240		9 D 1.413		9 D 2.917		9 D 2.898		9 D 2.267		9 D 0.416
10		10 Q 3.127		10 Q 1.449		10 Q 2.917		10 Q 2.907		10 Q 1.710		10 Q 0.606
11		11 K 2.102		11 K 1.567		11 K 2.533		11 K 2.606		11 K 1.675		11 K 1.154							K
12		12 D 2.216		12 D 1.227		12 D 2.533		12 D 2.597		12 D 2.232		12 D 0.964
13		13 Q 2.026		13 Q 1.227		13 Q 2.561		13 Q 2.588		13 Q 1.784		13 Q 0.860
14		14 L 2.026		14 L 1.227		14 L 2.561		14 L 2.588		14 L 1.784		14 L 0.860
15		15 E 2.298		15 E 2.263		15 E 2.384		15 E 2.269		15 E 1.678		15 E 0.786
16		16 N 2.045		16 N 2.227		16 N 2.440		16 N 2.324		16 N 1.232		16 N 0.958
17		17 Q 2.026		17 Q 2.108		17 Q 2.561		17 Q 2.588		17 Q 1.784		17 Q 0.860
18		18 D 3.240		18 D 1.413		18 D 2.917		18 D 2.898		18 D 2.267		18 D 0.416
19		19 Q 3.127		19 Q 1.449		19 Q 2.917		19 Q 2.907		19 Q 1.710		19 Q 0.606
20		20 K 2.102		20 K 1.567		20 K 2.533		20 K 2.606		20 K 1.675		20 K 1.154		Q
21		21 D 2.216		21 D 1.227		21 D 2.533		21 D 2.597		21 D 2.232		21 D 0.964
22		22 Q 2.026		22 Q 1.227		22 Q 2.561		22 Q 2.588		22 Q 1.784		22 Q 0.860
23		23 L 2.026		23 L 1.227		23 L 2.561		23 L 2.588		23 L 1.784		23 L 0.860
24		24 E 2.298		24 E 2.263		24 E 2.384		24 E 2.269		24 E 1.678		24 E 0.786
25		25 N 2.045		25 N 2.297		25 N 2.440		25 N 2.324		25 N 1.232		25 N 0.958
26		26 Q 2.026		26 Q 2.178		26 Q 2.561		26 Q 2.588		26 Q 1.784		26 Q 0.860
27		27 D 3.051		27 D 1.483		27 D 2.945		27 D 2.889		27 D 1.819		27 D 0.312			D
28		28 Q 2.937		28 Q 1.776		28 Q 2.945		28 Q 2.898		28 Q 1.262		28 Q 0.502			0.7
29		29 K 1.913		29 K 1.894		29 K 2.561		29 K 2.597		29 K 1.227		29 K 1.050
30		30 N 1.894		30 N 1.553		30 N 2.683		30 N 2.862		30 N 1.779		30 N 0.951
31		31 Q 1.704		31 Q 1.800		31 Q 2.711		31 Q 2.852		31 Q 1.331		31 Q 0.847
32		32 L 1.704		32 L 1.884		32 L 2.711		32 L 2.852		32 L 1.331		32 L 0.847
33		33 K 1.755		33 K 2.697		33 K 2.412		33 K 2.369		33 K 0.756		33 K 0.942							K
34		34 N 1.805		34 N 2.357		34 N 2.440		34 N 2.424		34 N 1.315		34 N 1.029
35		35 Q 1.868		35 Q 2.287		35 Q 2.412		35 Q 2.360		35 Q 1.313		35 Q 0.753
36		36 S 2.829		36 S 2.287		36 S 2.823		36 S 2.725		36 S 1.350		36 S 0.481
37		37 E 3.101		37 E 2.263		37 E 2.646		37 E 2.406		37 E 1.244		37 E 0.407
38		38 N 3.038		38 N 2.297		38 N 2.674		38 N 2.470		38 N 1.246		38 N 0.683
39		39 Q 3.019		39 Q 2.178		39 Q 2.795		39 Q 2.734		39 Q 1.798		39 Q 0.585
40		40 D 3.051		40 D 1.483		40 D 2.945		40 D 2.889		40 D 1.819		40 D 0.312		D
41		41 Q 2.937		41 Q 1.776		41 Q 2.945		41 Q 2.898		41 Q 1.262		41 Q 0.502		0.7					Q
42		42 K 1.913		42 K 1.894		42 K 2.561		42 K 2.597		42 K 1.227		42 K 1.050
43		43 N 1.894		43 N 1.553		43 N 2.683		43 N 2.862		43 N 1.779		43 N 0.951			K
44		44 Q 1.704		44 Q 1.800		44 Q 2.711		44 Q 2.852		44 Q 1.331		44 Q 0.847
45		45 L 1.704		45 L 1.884		45 L 2.711		45 L 2.852		45 L 1.331		45 L 0.847
46		46 K 1.755		46 K 2.697		46 K 2.412		46 K 2.369		46 K 0.756		46 K 0.942
47		47 N 1.805		47 N 2.357		47 N 2.440		47 N 2.424		47 N 1.315		47 N 1.029							N
48		48 Q 1.868		48 Q 2.287		48 Q 2.412		48 Q 2.360		48 Q 1.313		48 Q 0.753				Q
49		49 S 2.829		49 S 2.287		49 S 2.823		49 S 2.725		49 S 1.350		49 S 0.481				0.67
50		50 E 3.101		50 E 2.263		50 E 2.646		50 E 2.406		50 E 1.244		50 E 0.407
51		51 N 3.038		51 N 2.519		51 N 2.674		51 N 2.470		51 N 1.246		51 N 0.683
52		52 Q 3.019		52 Q 2.269		52 Q 2.795		52 Q 2.734		52 Q 1.798		52 Q 0.585
53		53 D 2.969		53 D 1.453		53 D 3.094		53 D 3.217		53 D 2.373		53 D 0.490							D
54		54 Q 2.608		54 Q 1.746		54 Q 3.010		54 Q 3.126		54 Q 1.792		54 Q 0.736
55		55 K 1.660		55 K 2.086		55 K 2.571		55 K 2.798		55 K 1.754		55 K 1.171
56		56 K 1.641		56 K 1.613		56 K 2.692		56 K 3.062		56 K 2.306		56 K 1.073		K
57		57 P 1.369		57 P 0.457		57 P 2.870		57 P 3.381		57 P 2.412		57 P 1.147
58		58 I 1.122		58 I 0.930		58 I 2.786		58 I 3.281		58 I 2.388		58 I 1.203
59		59 K 0.256		59 K 2.086		59 K 2.197		59 K 2.625		59 K 1.795		59 K 1.460
60		60 K 0.256		60 K 1.613		60 K 2.197		60 K 2.625		60 K 1.795		60 K 1.460
61		61 P 0.484		61 P 1.409		61 P 2.403		61 P 2.989		61 P 2.371		61 P 1.305			P
62		62 I 1.122		62 I 1.409		62 I 2.786		62 I 3.281		62 I 2.388		62 I 1.203			0.83
63		63 K 1.122		63 K 2.565		63 K 2.328		63 K 2.597		63 K 1.794		63 K 1.139
64		64 K 0.895		64 K 2.092		64 K 2.122		64 K 2.233		64 K 1.218		64 K 1.294				K
65		65 P 1.122		65 P 0.936		65 P 2.328		65 P 2.597		65 P 1.794		65 P 1.139
66		66 G 1.761		66 G 1.391		66 G 2.711		66 G 2.889		66 G 1.811		66 G 1.037
67		67 P 0.895		67 P 1.123		67 P 2.122		67 P 2.233		67 P 1.218		67 P 1.294		P
68		68 K 0.800		68 K 0.439		68 K 2.103		68 K 2.069		68 K 1.248		68 K 1.228		0.88
69		69 P 0.800		69 P -0.488		69 P 2.103		69 P 2.069		69 P 1.248		69 P 1.228
70		70 I -0.066		70 I -0.015		70 I 1.973		70 I 2.096		70 I 1.250		70 I 1.549
71		71 R -0.433		71 R 0.668		71 R 1.608		71 R 1.813		71 R 1.232		71 R 1.918
72		72 P -0.433		72 P 0.686		72 P 1.608		72 P 1.813		72 P 1.232		72 P 1.918
73		73 I -0.433		73 I 0.686		73 I 1.608		73 I 1.813		73 I 1.232		73 I 1.918
74		74 V 0.433		74 V 1.842		74 V 2.197		74 V 2.470		74 V 1.825		74 V 1.661
75		75 K 0.300		75 K 2.429		75 K 2.010		75 K 2.269		75 K 1.219		75 K 1.882
76		76 P 0.528		76 P 2.088		76 P 2.216		76 P 2.634		76 P 1.795		76 P 1.727			P
77		77 K 1.363		77 K 2.221		77 K 2.552		77 K 2.807		77 K 1.813		77 K 1.446
78		78 P 1.925		78 P 1.880		78 P 2.870		78 P 2.971		78 P 1.832		78 P 0.898
79		79 K 1.894		79 K 1.521		79 K 2.617		79 K 2.488		79 K 1.257		79 K 0.874
80		80 T 2.140		80 T 1.048		80 T 2.702		80 T 2.588		80 T 1.280		80 T 0.817
81		81 T 1.913		81 T 1.133		81 T 2.253		81 T 1.950		81 T 0.686		81 T -0.258
82		82 T 1.913		82 T 1.217		82 T 2.253		82 T 1.950		82 T 0.686		82 T -0.258
83		83 Q 2.045		83 Q 1.084		83 Q 2.132		83 Q 1.677		83 Q 0.691		83 Q -0.349		T
84		84 A 2.210		84 A 1.169		84 A 2.262		84 A 1.886		84 A 1.270		84 A -0.416
85		85 P 2.014		85 P 1.796		85 P 2.309		85 P 2.005		85 P 1.269		85 P -0.237			p
86		86 E 2.178		86 E 1.796		86 E 2.440		86 E 2.214		86 E 1.849		86 E -0.304			0.93
87		87 E 2.159		87 E 1.796		87 E 2.103		87 E 1.795		87 E 1.806		87 E -0.467
88		88 P 2.159		88 P 1.796		88 P 2.346		88 P 2.069		88 P 1.825		88 P 0.763
89		89 E 2.520		89 E 1.796		89 E 2.431		89 E 2.160		89 E 2.406		89 E 0.517
90		90 G 2.520		90 G 1.796		90 G 2.431		90 G 2.160		90 G 2.406		90 G 0.517
91		91 P 2.159		91 P 1.796		91 P 2.346		91 P 2.069		91 P 1.825		91 P 0.763		p
92		92 E 2.520		92 E 1.796		92 E 2.431		92 E 2.160		92 E 2.406		92 E 0.517		0.94
93		93 E 2.387		93 E 1.796		93 E 2.094		93 E 1.750		93 E 1.806		93 E 0.543
94		94 P 2.159		94 P 1.796		94 P 2.346		94 P 2.069		94 P 1.825		94 P 0.763
95		95 E 2.520		95 E 1.796		95 E 2.431		95 E 2.160		95 E 2.406		95 E 0.517
96		96 G 2.520		96 G 1.796		96 G 2.431		96 G 2.160		96 G 2.406		96 G 0.517
97		97 P 2.159		97 P 1.796		97 P 2.346		97 P 2.069		97 P 1.825		97 P 0.763				p
98		98 E 2.520		98 E 1.796		98 E 2.431		98 E 2.160		98 E 2.406		98 E 0.517				0.92
99		99 E 2.387		99 E 1.796		99 E 2.094		99 E 1.750		99 E 1.806		99 E 0.543
100		100P 2.159		100P 1.848		100P 2.346		100P 2.069		100P 1.825		100P 0.763
101		101E 2.520		101E 1.848		101E 2.431		101E 2.160		101E 2.406		101E 0.517			p
102		102G 2.387		102G 1.848		102G 2.094		102G 1.750		102G 1.806		102G 0.543
103		103P 2.026		103P 1.796		103P 2.010		103P 1.658		103P 1.226		103P 0.790
104		104E 2.387		104E 1.796		104E 2.094		104E 1.750		104E 1.806		104E 0.543
105		105G 2.387		105G 1.796		105G 2.094		105G 1.750		105G 1.806		105G 0.543		p
106		106P 2.159		106P 1.796		106P 2.346		106P 2.069		106P 1.825		106P 0.763					P
107		107E 2.520		107E 1.796		107E 2.431		107E 2.160		107E 2.406		107E 0.517					0.89
108		108E 2.387		108E 1.221		108E 2.094		108E 1.750		108E 1.806		108E 0.543
109		109P 2.159		109P 1.273		109P 2.346		109P 2.069		109P 1.825		109P 0.763
110		110E 2.159		110E 1.273		110E 2.103		110E 1.795		110E 1.806		110E -0.467
111		111G 2.026		111G 1.273		111G 1.767		111G 1.385		111G 1.207		111G -0.440
112		112P 1.666		112P 1.221		112P 1.683		112P 1.294		112P 0.626		112P -0.194
113		113A 2.026		113A 1.221		113A 1.767		113A 1.385		113A 1.207		113A -0.440				p
114		114G 2.026		114G 1.796		114G 1.767		114G 1.385		114G 1.207		114G -0.440
115		115P 1.799		115P 1.796		115P 2.019		115P 1.704		115P 1.226		115P -0.221			P
116		116E 2.159		116E 1.796		116E 2.103		116E 1.795		116E 1.806		116E -0.467			0.89
117		117E 2.387		117E 1.221		117E 2.094		117E 1.750		117E 1.806		117E 0.543
118		118P 2.159		118P 1.273		118P 2.346		118P 2.069		118P 1.825		118P 0.763
119		119E 2.159		119E 1.273		119E 2.103		119E 1.795		119E 1.806		119E -0.467
120		120G 2.026		120G 1.273		120G 1.767		120G 1.385		120G 1.207		120G -0.440
121		121P 1.666		121P 1.221		121P 1.683		121P 1.294		121P 0.626		121P -0.194
122		122A 2.026		122A 1.221		122A 1.767		122A 1.385		122A 1.207		122A -0.440					P
123		123G 2.026		123G 1.796		123G 1.767		123G 1.385		123G 1.207		123G -0.440
124		124P 1.799		124P 1.796		124P 2.019		124P 1.704		124P 1.226		124P -0.221		p
125		125E 2.159		125E 1.796		125E 2.103		125E 1.795		125E 1.806		125E -0.467		0.95
126		126E 2.387		126E 1.796		126E 2.094		126E 1.750		126E 1.806		126E 0.543
127		127P 2.159		127P 1.796		127P 2.346		127P 2.069		127P 1.825		127P 0.763
128		128E 2.520		128E 1.796		128E 2.431		128E 2.160		128E 2.406		128E 0.517
129		129G 2.520		129G 1.796		129G 2.431		129G 2.160		129G 2.406		129G 0.517
130		130P 2.159		130P 1.796		130P 2.346		130P 2.069		130P 1.825		130P 0.763				P
131		131E 2.520		131E 1.796		131E 2.431		131E 2.160		131E 2.406		131E 0.517			P	0.85
132		132E 2.387		132E 1.221		132E 2.094		132E 1.750		132E 1.806		132E 0.543
133		133P 2.159		133P 1.273		133P 2.346		133P 2.069		133P 1.825		133P 0.763
134		134E 2.159		134E 1.273		134E 2.103		134E 1.795		134E 1.806		134E -0.467
135		135G 2.026		135G 1.273		135G 1.767		135G 1.385		135G 1.207		135G -0.440
136		136P 1.666		136P 1.221		136P 1.683		136P 1.294		136P 0.626		136P -0.194			p
137		137A 2.026		137A 1.221		137A 1.767		137A 1.385		137A 1.207		137A -0.440		p	0.92
138		138G 2.026		138G 2.034		138G 1.767		138G 1.385		138G 1.207		138G -0.440
139		139P 1.799		139P 1.946		139P 2.019		139P 1.704		139P 1.226		139P -0.221
140		140E 1.932		140E 2.126		140E 2.206		140E 1.905		140E 1.832		140E -0.442
141		141E 2.431		141E 2.090		141E 2.477		141E 2.224		141E 2.321		141E 0.560
142		142P 2.703		142P 2.054		142P 2.758		142P 2.588		142P 2.809		142P 0.550
143		143R 3.202		143R 2.323		143R 2.786		143R 2.634		143R 3.279		143R 0.321
144		144D 3.342		144D 1.413		144D 2.730		144D 2.588		144D 3.169		144D 0.339
145		145D 3.209		145D 1.413		145D 2.393		145D 2.178		145D 2.569		145D 0.365
146		146D 2.842		146D 1.449		146D 2.029		146D 1.895		146D 2.552		146D 0.734				D
147		147D 3.209		147D 1.485		147D 1.870		147D 1.741		147D 2.416		147D 0.726
148		148G 3.070		148G 1.485		148G 1.926		148G 1.786		148G 2.527		148G 0.709
149		149V 2.931		149V 1.433		149V 1.982		149V 1.832		149V 2.637		149V 0.691
150		150D 2.931		150D 2.343		150D 1.982		150D 1.832		150D 2.637		150D 0.691
151		151E 2.791		151E 2.343		151E 2.038		151E 1.877		151E 2.748		151E 0.674
152		152E 2.697		152E 2.022		152E 2.477		152E 2.397		152E 3.373		152E 0.673			E
153		153D 3.563		153D 1.702		153D 2.870		153D 2.725		153D 3.860		153D 0.075
154		154E 2.931		154E 1.417		154E 2.141		154E 2.725		154E 3.431		154E -0.926
155		155R 2.437		155R 1.097		155R 1.356		155R 2.679		155R 2.892		155R -1.910
156		156D 1.944		156D 0.538		156D 0.571		156D 2.634		156D 2.352		156D -2.894
157
158
159
160
161
162
163
164
165
166
167
168
169
170
171
172
173
174
175
176
177
178
179
180
181
182
183
184
185
186
187
188
189
190
191
192
193
194
195
196
197
198
199
200
201
202
203
204
205
206
207
208
209
210
211
212
213
214
215
216
217
218
219
220
221
222
223
224
225
226
227
228
229
230
231
232
233
234
235
236
237
238
239
240
241
242
243
244
245
246
247
248
249
250
251
252
253
254
255
256
257
258
259
260
261
262
263
264
265
266
267
268
269
270
271
272
273
274
275
276
277
278
279
280
281
282
283
284
285
286
287
288
289
290
291
292
293
294
295
296
297
298
299
300
301
302
303
304
305
306
307
308
309
310
311
312
313
314
315
316
317
318
319
320
321
322
323
324
325
326
327
328
329
330
331
332
333
334
335
336
337
338
339
340
341
342
343
344
345
346
347
348
349
350
351
352
353
354
355
356
357
358
359
360
361
362
363
364
365
366
367
368
369
370
371
372
373
374
375
376
377
378
379
380
381
382
383
384
385
386
387
388
389
390
391
392
393
394
395
396
397
398
399
400
401
402
403
404
405
406
407
408
409
410
411
412
413
414
415
416
417
418
419
420
421
422
423
424
425
426
427
428
429
430
431
432
433
434
435
436
437
438
439
440
441
442
443
444
445
446
447
448
449
450
451
452
453
454
455
456
457
458
459
460
461
462
463
464
465
466
467
468
469
470
471
472
473
474
475
476
477
478
479
480
481
482
483
484
485
486
487
488
489
490
491
492
493
494
495
496
497
498
499
500
501
502
503
504
505
506
507
508
509
510
511
512
513
514
515
516
517
518
519
520
521
522
523
524
525
526
527
528
529
530
531
532
533
534
535
536
537
538
539
540
541
542
543
544
545
546
547
548
549
550
551
552
553
554
555
556
557
558
559
560
561
562
563
564
565
566
567
568
569
570
571
572
573
574
575
576
577
578
579
580
581
582
583
584
585
586
587
588
589
590
591
592
593
594
595
596
597
598
599
600
601
602
603
604
605
606
607
608
609
610
611
612
613
614
615
616
617
618
619
620
621
622
623
624
625
626
627
628
629
630
631
632
633
634
635
636
637
638
639
640
641
642
643
644
645
646
647
648
649
650
651
652
653
654
655
656
657
658
659
660
661
662
663
664
665
666
667
668
669
670
671
672
673
674
675
676
677
678
679
680
681
682
683
684
685
686
687
688
689
690
691
692
693
694
695
696
697
698
699
700
701
702
703
704
705
706
707
708
709
710
711
712
713
714
715
716
717
718
719
720
721
722
723
724
725
726
727
728
729
730
731
732
733
734
735
736
737
738
739
740
741
742
743
744
745
746
747
748
749
750
751
752
753
754
755
756
757
758
759
760
761
762
763
764
765
766
767
768
769
770
771
772
773
774
775
776
777
778
779
780
781
782
783
784
785
786
787
788
789
790
791
792
793
794
795
796
797
798
799
800
801
802
803
804
805
806
807
808
809
810
811
812
813
814
815
816
817
818
819
820
821
822
823
824
825
826
827
828
829
830
831
832
833
834
835
836
837
838
839
840
841
842
843
844
845
846
847
848
849
850
851
852
853
854
855
856
857
858
859
860
861
862
863
864
865
866
867
868
869
870
871
872
873
874
875
876
877
878
879
880
881
882
883
884
885
886
887
888
889
890
891
892
893
894
895
896
897
898
899
900
901
902
903
904
905
906
907
908
909
910
911
912
913
914
915
916
917
918
919
920
921
922
923
924
925
926
927
928
929
930
931
932
933
934
935
936
937
938
939
940
941
942
943
944
945
946
947
948
949
950
951
952
953
954
955
956
957
958
959
960
961
962
963
964
965
966
967
968
969
970
971
972
973
974
975
976
977
978
979
980
981
982
983
984
985
986
987
988
989
990
991
992
993
994
995
996
997
998
999
1000
1001
1002
1003
1004
1005
1006
1007
1008
1009
1010
1011
1012
1013
1014
1015
1016
1017
1018
1019
1020
1021
1022
1023
1024
1025
1026
1027
1028
1029
1030
1031
1032
1033
1034
1035
1036
1037
1038
1039
1040
1041
1042
1043
1044
1045
1046
1047
1048

## Sheet: NIE
1	Bcepred	1 N 1.173	Bcepred	1 N 2.118	Bcepred	1 N 0.150	Bcepred	1 N 2.096	Bcepred	1 N 0.835	Bcepred	1 N -3.813	ABCpred				BepiPred
2	Hydrophilicity	2 S 1.805	Flexibility	2 S 2.118	Accessibility	2 S 0.879	Exposed surface	2 S 2.096	Polarity	2 S 1.264	Antegenic propensity	2 S -2.812
3		3 A 2.298		3 A 1.890		3 A 1.664		3 A 2.142		3 A 1.804		3 A -1.828
4		4 R 2.741		4 R 2.721		4 R 2.421		4 R 2.132		4 R 1.784		4 R -0.931
5		5 D 2.659		5 D 1.704		5 D 2.113		5 D 1.777		5 D 1.744		5 D -0.817
6		6 E 2.608		6 E 0.840		6 E 2.412		6 E 2.260		6 E 2.318		6 E -0.912						E
7		7 N 1.894		7 N -0.142		7 N 2.328		7 N 2.269		7 N 2.324		7 N 0.533
8		8 G 1.122		8 G -0.260		8 G 1.758		8 G 1.777		8 G 1.701		8 G 0.856		G				G
9		9 K 0.370		9 K -1.294		9 K 1.739		9 K 1.695		9 K 1.231		9 K 1.197		0.95
10		10 L 0.206		10 L -1.516		10 L 1.608		10 L 1.485		10 L 0.652		10 L 1.264
11		11 I -0.357		11 I -0.685		11 I 1.561		11 I 1.412		11 I 0.630		11 I 1.709
12		12 Y -0.275		12 Y 0.249		12 Y 1.870		12 Y 1.768		12 Y 0.671		12 Y 1.595
13		13 T -0.275		13 T 1.195		13 T 1.412		13 T 1.084		13 T 0.076		13 T 1.531						T
14		14 Y 0.749		14 Y 0.297		14 Y 1.795		14 Y 1.385		14 Y 0.111		14 Y 0.983
15		15 N 1.887		15 N 1.243		15 N 2.206		15 N 1.722		15 N 0.599		15 N 0.652
16		16 G 1.887		16 G 1.125		16 G 2.206		16 G 1.722		16 G 0.599		16 G 0.652
17		17 N 2.191		17 N 1.329		17 N 2.281		17 N 1.886		17 N 1.068		17 N 0.602
18		18 D 2.640		18 D 1.295		18 D 2.225		18 D 1.804		18 D 1.068		18 D 0.311
19		19 Y 2.558		19 Y 0.756		19 Y 2.374		19 Y 2.132		19 Y 1.622		19 Y 0.489
20		20 D 2.690		20 D 1.048		20 D 2.711		20 D 2.543		20 D 2.222		20 D 0.462
21		21 T 2.381		21 T 1.084		21 T 2.412		21 T 2.233		21 T 2.181		21 T -0.435
22		22 K 1.483		22 K 1.133		22 K 2.132		22 K 1.959		22 K 1.709		22 K -0.481
23		23 E 2.096		23 E 0.301		23 E 2.206		23 E 2.087		23 E 2.290		23 E -0.839
24		24 A 2.096		24 A -0.599		24 A 2.206		24 A 2.087		24 A 2.290		24 A -0.839		E
25		25 M 1.900		25 M -0.108		25 M 2.010		25 M 1.932		25 M 2.270		25 M -1.890
26		26 E 1.034		26 E 0.820		26 E 1.421		26 E 1.276		26 E 1.677		26 E -1.634		M
27		27 D 0.920		27 D 0.784		27 D 1.421		27 D 1.285		27 D 1.120		27 D -1.444		0.89
28		28 A 1.053		28 A -0.162		28 A 1.851		28 A 1.759		28 A 1.744		28 A -0.435						A
29		29 I 1.951		29 I 0.197		29 I 2.132		29 I 2.032		29 I 2.216		29 I -0.388
30		30 Q 1.337		30 Q 1.060		30 Q 2.057		30 Q 1.905		30 Q 1.636		30 Q -0.030
31		31 R 0.838		31 R 1.401		31 R 2.029		31 R 1.859		31 R 1.166		31 R 0.199
32		32 D 1.337		32 D 0.263		32 D 2.300		32 D 2.178		32 D 1.655		32 D 1.200
33		33 Y 2.203		33 Y -0.450		33 Y 2.888		33 Y 2.834		33 Y 2.248		33 Y 0.943
34		34 P 1.318		34 P 0.447		34 P 2.421		34 P 2.442		34 P 2.207		34 P 1.102			P
35		35 D 0.471		35 D -0.086		35 D 1.926		35 D 1.923		35 D 1.587		35 D 1.354			0.82
36		36 K 0.168		36 K 0.003		36 K 1.851		36 K 1.759		36 K 1.118		36 K 1.403
37		37 I -0.294		37 I -0.202		37 I 1.533		37 I 1.476		37 I 1.103		37 I 1.323
38		38 F -0.066		38 F 0.662		38 F 1.281		38 F 1.157		38 F 1.084		38 F 1.103
39		39 T -0.338		39 T 1.445		39 T 1.001		39 T 0.793		39 T 0.595		39 T 1.112
40		40 F -0.066		40 F 1.563		40 F 0.823		40 F 0.474		40 F 0.489		40 F 1.038
41		41 G 0.882		41 G 2.347		41 G 1.262		41 G 0.802		41 G 0.528		41 G 0.603		F
42		42 G 1.906		42 G 2.347		42 G 1.627		42 G 1.157		42 G 0.564		42 G 0.239
43		43 D 2.020		43 D 2.551		43 D 1.730		43 D 1.312		43 D 0.585		43 D 0.086
44		44 N 2.962		44 N 2.844		44 N 1.786		44 N 1.312		44 N 0.581		44 N -0.165						N
45		45 N 2.962		45 N 3.048		45 N 2.244		45 N 1.996		45 N 1.175		45 N -0.101
46		46 N 2.962		46 N 3.270		46 N 2.702		46 N 2.679		46 N 1.770		46 N -0.036
47		47 G 2.595		47 G 2.337		47 G 2.860		47 G 2.834		47 G 1.906		47 G -0.028
48		48 K 2.513		48 K 2.249		48 K 3.010		48 K 3.162		48 K 2.460		48 K 0.150						K
49		49 K 1.565		49 K 1.093		49 K 2.571		49 K 2.834		49 K 2.421		49 K 0.585
50		50 R 1.755		50 R 1.117		50 R 2.543		50 R 2.843		50 R 2.869		50 R 0.689			K
51		51 K 0.888		51 K 1.135		51 K 2.412		51 K 2.871		51 K 2.871		51 K 1.010
52		52 I 0.939		52 I -0.200		52 I 2.113		52 I 2.388		52 I 2.296		52 I 1.105
53		53 D 0.939		53 D 0.956		53 D 2.113		53 D 2.388		53 D 2.296		53 D 1.105						D
54		54 I 0.041		54 I 1.044		54 I 1.702		54 I 1.932		54 I 1.697		54 I 1.128			I			I
55		55 S 0.041		55 S 1.978		55 S 1.702		55 S 1.932		55 S 1.697		55 S 1.128			0.86
56		56 K 0.907		56 K 1.732		56 K 1.832		56 K 1.905		56 K 1.695		56 K 0.807						K
57		57 W 0.718		57 W 1.391		57 W 1.860		57 W 1.895		57 W 1.247		57 W 0.703
58		58 K 1.666		58 K 1.720		58 K 2.300		58 K 2.224		58 K 1.286		58 K 0.268
59		59 G 1.584		59 G 1.744		59 G 2.346		59 G 2.224		59 G 1.285		59 G 0.149
60		60 N 0.642		60 N 1.726		60 N 1.832		60 N 1.540		60 N 0.695		60 N 0.335
61		61 N 1.685		61 N 1.948		61 N 1.963		61 N 1.677		61 N 0.690		61 N 0.473
62		62 T 1.767		62 T 1.014		62 T 1.814		62 T 1.349		62 T 0.136		62 T 0.295
63		63 F 1.767		63 F 0.349		63 F 2.272		63 F 2.032		63 F 0.731		63 F 0.360
64		64 S 0.819		64 S 1.062		64 S 1.832		64 S 1.704		64 S 0.692		64 S 0.794
65		65 N -0.205		65 N 0.782		65 N 1.468		65 N 1.349		65 N 0.655		65 N 1.158						N
66		66 K 0.098		66 K -0.152		66 K 1.543		66 K 1.513		66 K 1.124		66 K 1.109
67		67 I 1.173		67 I -1.486		67 I 1.935		67 I 1.923		67 I 1.720		67 I 0.831
68		68 F 0.256		68 F -0.587		68 F 1.646		68 F 1.750		68 F 1.701		68 F 0.993		F
69		69 D -0.819		69 D 0.215		69 D 1.365		69 D 1.458		69 D 1.686		69 D 1.128		0.93
70		70 E -0.686		70 E -0.731		70 E 1.244		70 E 1.185		70 E 1.691		70 E 1.037			D
71		71 I 0.180		71 I -0.697		71 I 1.375		71 I 1.157		71 I 1.689		71 I 0.716
72		72 W 0.642		72 W -0.779		72 W 1.692		72 W 1.440		72 W 1.704		72 W 0.797
73		73 E 0.452		73 E 0.263		73 E 1.720		73 E 1.431		73 E 1.256		73 E 0.693
74		74 G -0.161		74 G 0.297		74 G 1.646		74 G 1.303		74 G 0.676		74 G 1.051
75		75 Y 0.977		75 Y 0.209		75 Y 2.057		75 Y 1.640		75 Y 1.163		75 Y 0.720
76		76 N 2.052		76 N 1.447		76 N 2.337		76 N 1.932		76 N 1.178		76 N 0.585				N
77		77 Y 2.191		77 Y 0.838		77 Y 2.281		77 Y 1.886		77 Y 1.068		77 Y 0.602				0.59
78		78 D 2.191		78 D 2.076		78 D 2.739		78 D 2.570		78 D 1.662		78 D 0.667						D
79		79 N 2.444		79 N 2.146		79 N 2.487		79 N 2.333		79 N 1.643		79 N -0.675
80		80 D 2.362		80 D 1.363		80 D 2.636		80 D 2.661		80 D 2.197		80 D -0.497						D
81		81 K 2.924		81 K 1.656		81 K 2.683		81 K 2.734		81 K 2.218		81 K -0.942
82		82 A 1.710		82 A 0.728		82 A 2.346		82 A 2.369		82 A 1.733		82 A -0.682
83		83 K 1.628		83 K 0.614		83 K 2.496		83 K 2.698		83 K 2.287		83 K -0.504
84		84 N 0.762		84 N 0.614		84 N 2.103		84 N 2.369		84 N 1.800		84 N 0.094		K	N
85		85 F 0.136		85 F 0.495		85 F 1.646		85 F 1.777		85 F 1.223		85 F -0.027			0.66
86		86 K 0.364		86 K 1.501		86 K 2.094		86 K 2.415		86 K 1.817		86 K 1.049
87		87 V 0.332		87 V 0.465		87 V 1.842		87 V 1.932		87 V 1.243		87 V 1.024
88		88 M 0.250		88 M 0.387		88 M 1.991		88 M 2.260		88 M 1.797		88 M 1.202
89		89 K 0.250		89 K 1.111		89 K 1.973		89 K 2.315		89 K 1.798		89 K 1.386
90		90 T -0.692		90 T 0.854		90 T 1.459		90 T 1.631		90 T 1.207		90 T 1.572
91		91 K -0.016		91 K 0.854		91 K 1.879		91 K 1.950		91 K 1.246		91 K 0.871
92		92 L 0.743		92 L 0.632		92 L 2.216		92 L 2.269		92 L 1.829		92 L 0.899				K
93		93 F 0.762		93 F 1.668		93 F 2.094		93 F 2.005		93 F 1.277		93 F 0.998						F
94		94 N 0.876		94 N 1.435		94 N 2.197		94 N 2.160		94 N 1.297		94 N 0.844		N
95		95 E 0.876		95 E 1.639		95 E 2.197		95 E 2.160		95 E 1.297		95 E 0.844		0.68
96		96 Q 1.337		96 Q 0.740		96 Q 2.533		96 Q 2.388		96 Q 1.311		96 Q 0.741
97		97 N 2.185		97 N 0.249		97 N 3.029		97 N 2.907		97 N 1.932		97 N 0.489
98		98 K 1.236		98 K -0.270		98 K 2.589		98 K 2.579		98 K 1.893		98 K 0.924						K
99		99 Y 0.876		99 Y -0.474		99 Y 2.262		99 Y 2.214		99 Y 1.293		99 Y -0.060
100		100R 0.629		100R -0.068		100R 2.094		100R 2.014		100R 1.871		100R 0.044			Y	R
101		101I 0.547		101I -0.050		101I 1.786		101I 1.658		101I 1.830		101I 0.157				0.6
102		102A 0.319		102A 1.107		102A 1.337		102A 1.020		102A 1.236		102A -0.918
103		103H 0.800		103H 0.902		103H 1.533		103H 1.422		103H 1.811		103H -1.185
104		104G 0.895		104G 0.487		104G 1.552		104G 1.586		104G 1.781		104G -1.119
105		105A 0.819		105A 0.692		105A 1.608		105A 1.613		105A 1.784		105A -1.006
106		106K 0.180		106K 1.547		106K 1.468		106K 1.595		106K 1.786		106K 0.326			K
107		107K 0.408		107K 1.547		107K 1.758		107K 2.060		107K 1.761		107K 0.124			0.68
108		108L 0.459		108L 1.255		108L 1.917		108L 2.260		108L 1.781		108L 0.283
109		109I 0.686		109I 1.255		109I 2.365		109I 2.898		109I 2.376		109I 1.358
110		110K 0.958		110K 2.154		110K 2.188		110K 2.579		110K 2.270		110K 1.284		I
111		111S 0.016		111S 2.154		111S 1.655		111S 1.950		111S 1.681		111S 1.654
112		112K 1.091		112K 2.130		112K 2.066		112K 2.306		112K 2.275		112K 1.193
113		113D 1.957		113D 1.299		113D 2.655		113D 2.962		113D 2.868		113D 0.936
114		114L 1.957		114L 1.251		114L 2.655		114L 2.962		114L 2.868		114L 0.936
115		115E 1.679		115E 1.455		115E 2.505		115E 2.807		115E 2.848		115E -0.234		E				E
116		116K 1.698		116K 0.473		116K 2.384		116K 2.543		116K 2.295		116K -0.135		0.81		E
117		117K 1.198		117K -0.358		117K 2.113		117K 2.224		117K 1.806		117K -1.136
118		118A 1.660		118A -0.615		118A 2.449		118A 2.451		118A 1.820		118A -1.239
119		119Q 1.299		119Q -0.711		119Q 2.122		119Q 2.087		119Q 1.221		119Q -2.223
120		120A 1.432		120A -1.526		120A 2.001		120A 1.813		120A 1.226		120A -2.314
121		121Y 0.838		121Y -1.526		121Y 1.431		121Y 1.166		121Y 0.633		121Y -1.791
122		122A 0.199		122A -0.306		122A 1.290		122A 1.148		122A 0.635		122A -0.459			Y
123		123E -0.047		123E -0.510		123E 0.963		123E 0.774		123E 0.592		123E -1.632
124		124V 0.085		124V -0.458		124V 1.393		124V 1.248		124V 1.217		124V -0.623
125		125I -0.376		125I 0.451		125I 1.057		125I 1.020		125I 1.203		125I -0.520
126		126A -0.148		126A 0.572		126A 1.047		126A 0.975		126A 1.203		126A 0.490
127		127R -0.376		127R 1.147		127R 1.150		127R 1.084		127R 1.228		127R 0.516
128		128L -0.724		128L 0.423		128L 1.188		128L 1.103		128L 1.232		128L 0.362			L
129		129G 0.275		129G 1.167		129G 1.655		129G 1.485		129G 1.830		129G 0.014			0.81
130		130R 0.275		130R 0.898		130R 1.814		130R 1.658		130R 2.449		130R 1.291
131		131L 0.642		131L 0.916		131L 1.655		131L 1.504		131L 2.314		131L 1.283		R
132		132E 1.356		132E 1.730		132E 1.982		132E 1.768		132E 2.327		132E 1.068
133		133H 1.356		133H 1.968		133H 2.440		133H 2.451		133H 2.922		133H 1.133
134		134D 1.533		134D 1.553		134D 2.309		134D 2.287		134D 2.338		134D 1.021
135		135P 2.381		135P 1.589		135P 2.823		135P 2.752		135P 2.957		135P 0.585
136		136K 1.382		136K 1.858		136K 2.356		136K 2.369		136K 2.359		136K 0.933		K
137		137N 1.742		137N 1.517		137N 2.524		137N 2.561		137N 2.339		137N 0.639		0.86
138		138R 1.470		138R 1.535		138R 2.244		138R 2.196		138R 1.850		138R 0.649
139		139I 1.666		139I 1.297		139I 2.197		139I 2.078		139I 1.851		139I 0.469
140		140E 1.666		140E 2.231		140E 1.739		140E 1.394		140E 1.256		140E 0.405						E
141		141G 1.717		141G 1.451		141G 1.767		141G 1.449		141G 1.815		141G 0.491
142		142T 1.894		142T 0.824		142T 1.636		142T 1.285		142T 1.231		142T 0.379
143		143G 1.818		143G -0.074		143G 1.692		143G 1.312		143G 1.235		143G 0.493
144		144E 1.457		144E -0.074		144E 1.365		144E 0.948		144E 0.635		144E -0.491			G
145		145N 0.977		145N -0.158		145N 1.627		145N 1.230		145N 0.655		145N -0.160
146		146L 1.009		146L -0.276		146L 1.421		146L 1.030		146L 0.635		146L -0.200
147		147A 0.977		147A -0.246		147A 1.627		147A 1.230		147A 0.655		147A -0.160
148		148Y 0.813		148Y -0.570		148Y 1.496		148Y 1.020		148Y 0.075		148Y -0.092			Y
149		149G -0.212		149G 0.463		149G 1.132		149G 0.665		149G 0.039		149G 0.272			0.77			G
150		150T -0.136		150T -0.074		150T 1.075		150T 0.638		150T 0.035		150T 0.158
151		151T 0.092		151T -0.769		151T 1.066		151T 0.592		151T 0.035		151T 1.169
152		152F 0.345		152F -1.260		152F 0.973		152F 0.528		152F 0.636		152F 1.104		T
153		153I -0.597		153I -1.182		153I 0.898		153I 0.583		153I 0.641		153I 1.539
154		154G -0.793		154G -0.026		154G 0.702		154G 0.428		154G 0.621		154G 0.488
155		155H -1.356		155H -0.026		155H 0.384		155H 0.264		155H 0.603		155H 1.036		H
156		156L -0.414		156L -0.619		156L 0.898		156L 0.948		156L 1.193		156L 0.850		0.84
157		157A 0.452		157A -0.821		157A 1.029		157A 0.920		157A 1.191		157A 0.528
158		158V -0.540		158V -0.282		158V 1.057		158V 0.984		158V 1.217		158V 0.550
159		159K -0.793		159K 0.389		159K 1.150		159K 1.048		159K 0.616		159K 0.615
160		160G 0.421		160G -0.767		160G 1.505		160G 1.358		160G 1.100		160G 0.171
161		161W 0.781		161W -1.394		161W 1.832		161W 1.722		161W 1.699		161W 1.155
162		162Y 0.509		162Y -1.095		162Y 1.814		162Y 1.713		162Y 1.699		162Y 0.888				Y
163		163D 0.281		163D -1.095		163D 1.365		163D 1.075		163D 1.105		163D -0.187				0.72
164		164E -0.661		164E -1.025		164E 1.290		164E 1.130		164E 1.110		164E 0.247			D
165		165I -0.148		165I -1.775		165I 1.524		165I 1.349		165I 1.104		165I 0.557
166		166A 0.414		166A -0.619		166A 1.571		166A 1.422		166A 1.125		166A 0.112
167		167L -0.800		167L 0.213		167L 1.234		167L 1.057		167L 0.641		167L 0.372
168		168Y -0.932		168Y 0.776		168Y 1.356		168Y 1.330		168Y 0.636		168Y 0.464
169		169N -0.066		169N 1.810		169N 1.945		169N 1.987		169N 1.229		169N 0.207
170		170F -0.066		170F 1.026		170F 2.188		170F 2.260		170F 1.248		170F 1.437
171		171K 0.876		171K 2.056		171K 2.262		171K 2.205		171K 1.242		171K 1.002		F
172		172K 0.414		172K 1.583		172K 1.945		172K 1.923		172K 1.227		172K 0.921
173		173P 0.383		173P 0.752		173P 1.795		173P 1.768		173P 1.207		173P 1.194		P
174		174G 1.097		174G 0.884		174G 2.103		174G 2.087		174G 1.221		174G 1.163		0.86
175		175F 0.869		175F 0.884		175F 1.655		175F 1.449		175F 0.627		175F 0.088
176		176S 0.838		176S 1.149		176S 1.403		176S 0.966		176S 0.052		176S 0.064
177		177P 1.065		177P 0.119		177P 1.150		177P 0.647		177P 0.033		177P -0.156
178		178A 0.838		178A 0.251		178A 1.318		178A 0.866		178A 0.653		178A 0.111				P
179		179T 0.838		179T 0.742		179T 1.318		179T 0.866		179T 0.653		179T 0.111
180		180G 0.756		180G 0.047		180G 1.365		180G 0.866		180G 0.653		180G -0.008
181		181H 1.002		181H -0.677		181H 1.449		181H 0.966		181H 0.676		181H -0.065
182		182F 0.288		182F -1.270		182F 1.365		182F 0.975		182F 0.682		182F 1.380
183		183T -0.275		183T -0.264		183T 1.047		183T 0.811		183T 0.663		183T 1.928
184		184Q -1.268		184Q -0.128		184Q 1.075		184Q 0.875		184Q 0.688		184Q 1.950			Q			Q
185		185L -1.040		185L -0.128		185L 1.365		185L 1.339		185L 0.663		185L 1.748			0.83
186		186V -0.098		186V 0.568		186V 1.421		186V 1.339		186V 0.659		186V 1.497
187		187W -0.098		187W 0.754		187W 1.421		187W 1.339		187W 0.659		187W 1.497						W
188		188K -0.148		188K 1.257		188K 1.290		188K 1.121		188K 0.637		188K 1.375
189		189G 0.566		189G 1.052		189G 1.533		189G 1.285		189G 1.251		189G 1.207		K
190		190T 0.933		190T 0.251		190T 1.655		190T 1.294		190T 1.249		190T -0.392
191		191T 1.925		191T 0.387		191T 1.627		191T 1.230		191T 1.224		191T -0.414
192		192H 0.983		192H -0.200		192H 1.113		192H 0.547		192H 0.634		192H -0.228
193		193A 0.983		193A -0.386		193A 1.113		193A 0.547		193A 0.634		193A -0.228
194		194G 0.421		194G 0.189		194G 0.795		194G 0.382		194G 0.615		194G 0.320
195		195F -0.142		195F 0.393		195F 0.477		195F 0.218		195F 0.597		195F 0.868
196		196G 0.218		196G 1.195		196G 0.646		196G 0.410		196G 0.577		196G 0.575				G
197		197V 0.446		197V 1.107		197V 1.094		197V 1.048		197V 1.171		197V 1.650				0.87		V
198		198V 0.446		198V 2.016		198V 1.094		198V 1.048		198V 1.171		198V 1.650
199		199E 1.660		199E 2.016		199E 1.431		199E 1.412		199E 1.656		199E 1.390
200		200K 1.565		200K 1.034		200K 1.870		200K 1.932		200K 2.281		200K 1.388			E
201		201G 1.565		201G 0.107		201G 1.870		201G 1.932		201G 2.281		201G 1.388
202		202D 1.679		202D -0.617		202D 2.244		202D 2.178		202D 2.299		202D 1.132
203		203R 0.952		203R -0.901		203R 1.795		203R 1.804		203R 1.701		203R 1.747
204		204V 0.357		204V -0.883		204V 1.225		204V 1.157		204V 1.107		204V 2.271
205		205Y -0.003		205Y -1.194		205Y 0.776		205Y 1.522		205Y 1.168		205Y 1.260			Y
206		206V -0.275		206V 0.069		206V 0.954		206V 1.841		206V 1.273		206V 1.334			0.88
207		207V -0.661		207V 0.523		207V 0.776		207V 1.604		207V 0.668		207V 1.667
208		208X -0.016		208X 0.978		208X 1.047		208X 1.768		208X 0.686		208X 1.238
209		209K 0.237		209K 1.351		209K 1.038		209K 1.804		209K 0.686		209K 1.126
210		210Y 0.604		210Y 1.129		210Y 1.403		210Y 2.087		210Y 0.703		210Y 0.757
211		211S 1.198		211S 1.129		211S 1.515		211S 2.050		211S 0.702		211S 0.169		S
212		212P 1.641		212P 0.632		212P 2.272		212P 2.041		212P 0.682		212P 1.066		0.94		S
213		213P 1.160		213P 1.087		213P 2.075		213P 1.640		213P 0.107		213P 1.333
214		214G 1.413		214G 1.219		214G 2.066		214G 1.677		214G 0.107		214G 1.221
215		215N 1.268		215N 0.417		215N 2.346		215N 1.996		215N 0.711		215N 1.060
216		216Y 1.514		216Y 0.063		216Y 2.431		216Y 2.096		216Y 0.735		216Y 1.003
217		217P 0.800		217P 0.469		217P 2.122		217P 1.777		217P 0.720		217P 1.035
218		218R 0.440		218R 0.720		218R 1.674		218R 2.142		218R 0.780		218R 0.024
219		219Q 0.130		219Q -0.190		219Q 1.375		219Q 1.832		219Q 0.740		219Q -0.873
220		220F 0.692		220F -0.885		220F 1.421		220F 1.905		220F 0.761		220F -1.318
221		221X 0.326		221X -0.220		221X 1.057		221X 1.622		221X 0.743		221X -0.949			F
222		222A -0.521		222A 0.339		222A 0.543		222A 1.157		222A 0.124		222A -0.513
223		223N -0.521		223N 1.171		223N 0.543		223N 1.157		223N 0.124		223N -0.513
224		224V 0.326		224V 1.052		224V 1.038		224V 1.677		224V 0.745		224V -0.765
225		225L 0.686		225L 1.403		225L 1.945		225L 1.996		225L 1.279		225L 0.310
226		226Q 0.933		226Q 1.862		226Q 2.272		226Q 2.369		226Q 1.322		226Q 1.483
227		227R 0.490		227R 1.625		227R 1.515		227R 2.379		227R 1.341		227R 0.586		Q
228		228K 0.724		228K 1.066		228K 1.178		228K 2.707		228K 1.400		228K -1.013
229		229Q 1.306		229Q 0.489		229Q 0.804		229Q 3.017		229Q 1.454		229Q -2.458
230
231
232
233
234
235
236
237
238
239
240
241
242
243
244
245
246
247
248
249
250
251
252
253
254
255
256
257
258
259
260
261
262
263
264
265
266
267
268
269
270
271
272
273
274
275
276
277
278
279
280
281
282
283
284
285
286
287
288
289
290
291
292
293
294
295
296
297
298
299
300
301
302
303
304
305
306
307
308
309
310
311
312
313
314
315
316
317
318
319
320
321
322
323
324
325
326
327
328
329
330
331
332
333
334
335
336
337
338
339
340
341
342
343
344
345
346
347
348
349
350
351
352
353
354
355
356
357
358
359
360
361
362
363
364
365
366
367
368
369
370
371
372
373
374
375
376
377
378
379
380
381
382
383
384
385
386
387
388
389
390
391
392
393
394
395
396
397
398
399
400
401
402
403
404
405
406
407
408
409
410
411
412
413
414
415
416
417
418
419
420
421
422
423
424
425
426
427
428
429
430
431
432
433
434
435
436
437
438
439
440
441
442
443
444
445
446
447
448
449
450
451
452
453
454
455
456
457
458
459
460
461
462
463
464
465
466
467
468
469
470
471
472
473
474
475
476
477
478
479
480
481
482
483
484
485
486
487
488
489
490
491
492
493
494
495
496
497
498
499
500
501
502
503
504
505
506
507
508
509
510
511
512
513
514
515
516
517
518
519
520
521
522
523
524
525
526
527
528
529
530
531
532
533
534
535
536
537
538
539
540
541
542
543
544
545
546
547
548
549
550
551
552
553
554
555
556
557
558
559
560
561
562
563
564
565
566
567
568
569
570
571
572
573
574
575
576
577
578
579
580
581
582
583
584
585
586
587
588
589
590
591
592
593
594
595
596
597
598
599
600
601
602
603
604
605
606
607
608
609
610
611
612
613
614
615
616
617
618
619
620
621
622
623
624
625
626
627
628
629
630
631
632
633
634
635
636
637
638
639
640
641
642
643
644
645
646
647
648
649
650
651
652
653
654
655
656
657
658
659
660
661
662
663
664
665
666
667
668
669
670
671
672
673
674
675
676
677
678
679
680
681
682
683
684
685
686
687
688
689
690
691
692
693
694
695
696
697
698
699
700
701
702
703
704
705
706
707
708
709
710
711
712
713
714
715
716
717
718
719
720
721
722
723
724
725
726
727
728
729
730
731
732
733
734
735
736
737
738
739
740
741
742
743
744
745
746
747
748
749
750
751
752
753
754
755
756
757
758
759
760
761
762
763
764
765
766
767
768
769
770
771
772
773
774
775
776
777
778
779
780
781
782
783
784
785
786
787
788
789
790
791
792
793
794
795
796
797
798
799
800
801
802
803
804
805
806
807
808
809
810
811
812
813
814
815
816
817
818
819
820
821
822
823
824
825
826
827
828
829
830
831
832
833
834
835
836
837
838
839
840
841
842
843
844
845
846
847
848
849
850
851
852
853
854
855
856
857
858
859
860
861
862
863
864
865
866
867
868
869
870
871
872
873
874
875
876
877
878
879
880
881
882
883
884
885
886
887
888
889
890
891
892
893
894
895
896
897
898
899
900
901
902
903
904
905
906
907
908
909
910
911
912
913
914
915
916
917
918
919
920
921
922
923
924
925
926
927
928
929
930
931
932
933
934
935
936
937
938
939
940
941
942
943
944
945
946
947
948
949
950
951
952
953
954
955
956
957
958
959
960
961
962
963
964
965
966
967
968
969
970
971
972
973
974
975
976
977
978
979
980
981
982
983
984
985
986
987
988
989
990
991
992
993
994
995
996
997
998
999
1000
1001
1002
1003
1004
1005
1006
1007
1008
1009
1010
1011
1012
1013
1014
1015
1016
1017
1018
1019
1020
1021
1022
1023
1024
1025
1026
1027
1028
1029
1030
1031
1032
1033
1034
1035
1036
1037
1038
1039
1040
1041
1042
1043
1044
1045
1046
1047
1048

## Sheet: Ss3a
1	Bcepred	1 M 0.098	Bcepred	1 M 0.451	Bcepred	1 M -0.018	Bcepred	1 M 2.032	Bcepred	1 M 0.850	Bcepred	1 M -3.073	ABCpred					BepiPred
2	Hydrophilicity	2 M 0.509	Flexibility	2 M 0.361	Accessibility	2 M 0.589	Exposed surface	2 M 1.868	Polarity	2 M 0.810	Antegenic propensity	2 M -1.903
3		3 N 0.003		3 N 0.271		3 N 0.907		3 N 1.531		3 N 0.751		3 N -0.571
4		4 R -0.578		4 R -0.434		4 R 1.281		4 R 1.221		4 R 0.697		4 R 0.874
5		5 S -0.894		5 S -1.452		5 S 1.206		5 S 1.185		5 S 0.685		5 S 1.364							S
6		6 I -0.863		6 I -2.482		6 I 1.094		6 I 1.130		6 I 0.669		6 I 2.008
7		7 L -1.887		7 L -2.254		7 L 0.711		7 L 0.829		7 L 0.634		7 L 2.556
8		8 L -2.734		8 L -1.194		8 L 0.216		8 L 0.310		8 L 0.014		8 L 2.808
9		9 V -3.379		9 V -1.194		9 V -0.055		9 V 0.146		9 V -0.005		9 V 3.237
10		10 L -2.462		10 L -1.422		10 L 0.234		10 L 0.319		10 L 0.013		10 L 3.075
11		11 F -2.462		11 F -1.218		11 F 0.234		11 F 0.319		11 F 0.013		11 F 3.075
12		12 V -2.387		12 V -1.158		12 V 0.178		12 V 0.291		12 V 0.010		12 V 2.962
13		13 S -2.020		13 S -1.158		13 S 0.300		13 S 0.300		13 S 0.008		13 S 1.363
14		14 L -1.704		14 L -1.158		14 L 0.375		14 L 0.337		14 L 0.020		14 L 0.873
15		15 I -1.356		15 I -0.917		15 I 0.318		15 I 0.373		15 I 0.017		15 I 1.210
16		16 A -0.711		16 A 0.239		16 A 0.589		16 A 0.537		16 A 0.036		16 A 0.782			A
17		17 M -1.034		17 M 1.095		17 M 0.225		17 M 0.291		17 M 0.034		17 M 1.244			0.77
18		18 V -0.092		18 V 1.004		18 V 0.758		18 V 0.920		18 V 0.623		18 V 0.874
19		19 S 0.825		19 S 1.101		19 S 1.047		19 S 1.093		19 S 0.641		19 S 0.712
20		20 C 0.111		20 C 1.101		20 C 0.963		20 C 1.103		20 C 0.647		20 C 2.157
21		21 K 0.509		21 K 0.658		21 K 0.973		21 K 1.057		21 K 0.629		21 K 1.202
22		22 S 1.154		22 S 0.682		22 S 1.244		22 S 1.221		22 S 0.648		22 S 0.773
23		23 L 0.623		23 L 0.365		23 L 1.346		23 L 1.303		23 L 0.647		23 L 0.946
24		24 A 0.945		24 A 1.179		24 A 1.711		24 A 1.549		24 A 0.649		24 A 0.483
25		25 S 1.217		25 S 1.806		25 S 1.533		25 S 1.230		25 S 0.544		25 S 0.409		S
26		26 Y 1.249		26 Y 1.309		26 Y 1.683		26 Y 1.385		26 Y 0.564		26 Y 0.136		0.79
27		27 S 2.191		27 S 1.511		27 S 1.758		27 S 1.330		27 S 0.559		27 S -0.298
28		28 D 2.191		28 D 1.283		28 D 2.001		28 D 1.604		28 D 0.578		28 D 0.932
29		29 N 1.198		29 N 1.599		29 N 1.767		29 N 1.458		29 N 0.563		29 N 1.207
30		30 G 1.679		30 G 0.876		30 G 1.505		30 G 1.175		30 G 0.544		30 G 0.875
31		31 P 1.679		31 P 0.045		31 P 1.505		31 P 1.175		31 P 0.544		31 P 0.875
32		32 L 0.781		32 L 0.499		32 L 1.225		32 L 0.902		32 L 0.072		32 L 0.829			P
33		33 G -0.243		33 G 0.704		33 G 0.842		33 G 0.601		33 G 0.037		33 G 1.377
34		34 S -0.338		34 S 0.616		34 S 1.281		34 S 1.121		34 S 0.662		34 S 1.376
35		35 M -0.338		35 M 0.335		35 M 1.038		35 M 0.847		35 M 0.643		35 M 0.146
36		36 L 0.876		36 L 1.305		36 L 1.393		36 L 1.157		36 L 1.126		36 L -0.298
37		37 R 1.009		37 R 2.000		37 R 1.730		37 R 1.567		37 R 1.726		37 R -0.325
38		38 A 1.009		38 A 1.726		38 A 1.730		38 A 1.567		38 A 1.726		38 A -0.325
39		39 D 1.603		39 D 2.581		39 D 1.935		39 D 1.677		39 D 1.728		39 D -0.229			D
40		40 E 2.817		40 E 1.838		40 E 2.290		40 E 1.987		40 E 2.212		40 E -0.673			0.75
41		41 S 2.962		41 S 1.890		41 S 2.010		41 S 1.668		41 S 1.607		41 S -0.512		E
42		42 T 2.248		42 T 1.573		42 T 1.926		42 T 1.677		42 T 1.613		42 T 0.933
43		43 D 1.976		43 D 1.082		43 D 1.646		43 D 1.312		43 D 1.124		43 D 0.942
44		44 S 2.115		44 S 0.447		44 S 1.589		44 S 1.267		44 S 1.013		44 S 0.960
45		45 L 1.837		45 L 0.447		45 L 1.440		45 L 1.112		45 L 0.993		45 L -0.210
46		46 G 1.274		46 G 1.279		46 G 1.122		46 G 0.948		46 G 0.975		46 G 0.338
47		47 D 1.053		47 D 1.507		47 D 1.001		47 D 0.784		47 D 0.506		47 D 0.506
48		48 A 1.002		48 A 1.459		48 A 0.842		48 A 0.583		48 A 0.486		48 A 0.347
49		49 V 1.995		49 V 1.950		49 V 1.075		49 V 0.729		49 V 0.500		49 V 0.072
50		50 S 1.963		50 S 2.902		50 S 1.281		50 S 0.929		50 S 0.520		50 S 0.112		S
51		51 G 1.660		51 G 2.537		51 G 1.206		51 G 0.765		51 G 0.051		51 G 0.162		0.88
52		52 S 1.938		52 S 2.401		52 S 1.356		52 S 0.920		52 S 0.071		52 S 1.332
53		53 T 2.501		53 T 2.036		53 T 1.674		53 T 1.084		53 T 0.090		53 T 0.784
54		54 T 2.418		54 T 2.036		54 T 1.720		54 T 1.084		54 T 0.090		54 T 0.665
55		55 S 2.387		55 S 1.545		55 S 1.926		55 S 1.285		55 S 0.110		55 S 0.705			T
56		56 T 2.355		56 T 1.048		56 T 2.103		56 T 1.504		56 T 0.132		56 T 0.709
57		57 T 2.159		57 T 1.413		57 T 1.907		57 T 1.349		57 T 0.112		57 T -0.342
58		58 T 1.963		58 T 1.413		58 T 1.954		58 T 1.467		58 T 0.111		58 T -0.163			T
59		59 Q 1.963		59 Q 1.413		59 Q 1.954		59 Q 1.467		59 Q 0.111		59 Q -0.163			0.79
60		60 A 1.963		60 A 1.413		60 A 1.954		60 A 1.467		60 A 0.111		60 A -0.163
61		61 P 1.963		61 P 2.269		61 P 1.954		61 P 1.467		61 P 0.111		61 P -0.163
62		62 S 1.963		62 S 2.485		62 S 1.954		62 S 1.467		62 S 0.111		62 S -0.163
63		63 T 1.995		63 T 2.485		63 T 1.776		63 T 1.248		63 T 0.089		63 T -0.166
64		64 T 2.355		64 T 1.790		64 T 2.103		64 T 1.613		64 T 0.688		64 T 0.817
65		65 T 2.633		65 T 1.874		65 T 2.010		65 T 1.494		65 T 0.689		65 T 0.757
66		66 S 1.641		66 S 2.239		66 S 1.776		66 S 1.349		66 S 0.675		66 S 1.032		T
67		67 E 1.805		67 E 1.874		67 E 1.907		67 E 1.558		67 E 1.254		67 E 0.965		E
68		68 S 1.887		68 S 2.154		68 S 1.860		68 S 1.558		68 S 1.255		68 S 1.084		0.86
69		69 L 1.887		69 L 1.790		69 L 1.860		69 L 1.558		69 L 1.255		69 L 1.084
70		70 E 1.887		70 E 2.850		70 E 1.860		70 E 1.558		70 E 1.255		70 E 1.084
71		71 S 1.723		71 S 3.130		71 S 1.730		71 S 1.349		71 S 0.675		71 S 1.151
72		72 T 1.723		72 T 3.130		72 T 1.730		72 T 1.349		72 T 0.675		72 T 1.151
73		73 S 2.716		73 S 3.495		73 S 1.963		73 S 1.494		73 S 0.690		73 S 0.876
74		74 T 2.633		74 T 3.495		74 T 1.786		74 T 1.285		74 T 0.110		74 T 1.062			S
75		75 S 2.633		75 S 3.579		75 S 1.786		75 S 1.285		75 S 0.110		75 S 1.062				S
76		76 S 2.716		76 S 3.333		76 S 1.739		76 S 1.285		76 S 0.110		76 S 1.182				0.81
77		77 S 2.798		77 S 2.836		77 S 1.917		77 S 1.494		77 S 0.690		77 S 0.995
78		78 S 2.912		78 S 2.339		78 S 2.019		78 S 1.649		78 S 0.710		78 S 0.842
79		79 S 2.633		79 S 2.339		79 S 2.113		79 S 1.768		79 S 0.709		79 S 0.902
80		80 E 2.355		80 E 2.110		80 E 2.206		80 E 1.886		80 E 0.708		80 E 0.962
81		81 N 2.355		81 N 1.535		81 N 2.206		81 N 1.886		81 N 0.708		81 N 0.962
82		82 P 2.305		82 P 1.417		82 P 2.047		82 P 1.686		82 P 0.688		82 P 0.802
83		83 P 2.026		83 P 1.058		83 P 1.898		83 P 1.531		83 P 0.668		83 P -0.368		P
84		84 S 1.862		84 S 0.700		84 S 1.767		84 S 1.321		84 S 0.088		84 S -0.301			S
85		85 G 1.552		85 G -0.156		85 G 1.468		85 G 1.011		85 G 0.048		85 G -1.198			0.82
86		86 A 1.552		86 A -0.783		86 A 1.225		86 A 0.738		86 A 0.029		86 A -2.428
87		87 T 1.552		87 T -0.292		87 T 0.982		87 T 0.465		87 T 0.010		87 T -3.658
88		88 A 1.274		88 A -0.897		88 A 0.832		88 A 0.310		88 A -0.010		88 A -4.828
89		89 A 1.242		89 A -0.358		89 A 1.038		89 A 0.510		89 A 0.010		89 A -4.787
90		90 A 0.844		90 A -0.683		90 A 1.029		90 A 0.556		90 A 0.027		90 A -3.832
91		91 A 1.148		91 A -0.192		91 A 1.103		91 A 0.720		91 A 0.496		91 A -3.882				A
92		92 T 0.509		92 T 0.664		92 T 0.963		92 T 0.701		92 T 0.498		92 T -2.550		T
93		93 M 0.705		93 M 0.664		93 M 1.160		93 M 0.856		93 M 0.518		93 M -1.499		0.94
94		94 D 0.983		94 D 1.269		94 D 1.309		94 D 1.011		94 D 0.538		94 D -0.329
95		95 I 1.179		95 I 0.730		95 I 1.505		95 I 1.166		95 I 0.558		95 I 0.721
96		96 T 1.179		96 T 1.413		96 T 1.505		96 T 1.166		96 T 0.558		96 T 0.721
97		97 S 1.578		97 S 1.461		97 S 1.515		97 S 1.121		97 S 0.540		97 S -0.234
98		98 T 1.078		98 T 1.181		98 T 1.487		98 T 1.075		98 T 0.071		98 T -0.005
99		99 T 2.216		99 T 1.181		99 T 1.898		99 T 1.412		99 T 0.558		99 T -0.335
100		100A 2.381		100A 1.181		100A 2.029		100A 1.622		100A 1.137		100A -0.402			T	A
101		101P 2.298		101P 1.672		101P 2.075		101P 1.622		101P 1.137		101P -0.521				0.84
102		102D 2.298		102D 1.804		102D 2.075		102D 1.622		102D 1.137		102D -0.521
103		103E 2.298		103E 1.756		103E 2.075		103E 1.622		103E 1.137		103E -0.521
104		104T 2.494		104T 1.181		104T 2.272		104T 1.777		104T 1.157		104T 0.530
105		105T 2.690		105T 1.048		105T 2.225		105T 1.658		105T 1.158		105T 0.350
106		106T 2.191		106T 0.558		106T 1.954		106T 1.339		106T 0.669		106T -0.651
107		107T 1.830		107T -0.030		107T 1.870		107T 1.248		107T 0.089		107T -0.405
108		108T 1.634		108T -0.520		108T 1.674		108T 1.093		108T 0.069		108T -1.455		T
109		109A 1.072		109A -0.520		109A 1.356		109A 0.929		109A 0.050		109A -0.907
110		110P 0.876		110P 0.055		110P 1.160		110P 0.774		110P 0.030		110P -1.958
111		111A 0.876		111A 0.187		111A 1.160		111A 0.774		111A 0.030		111A -1.958
112		112V 1.040		112V 0.678		112V 1.290		112V 0.984		112V 0.610		112V -2.025
113		113A 1.236		113A 1.265		113A 1.487		113A 1.139		113A 0.630		113A -0.975			A
114		114T 1.432		114T 1.756		114T 1.440		114T 1.020		114T 0.631		114T -1.154			0.87
115		115E 1.628		115E 1.756		115E 1.636		115E 1.175		115E 0.651		115E -0.103
116		116T 2.191		116T 1.672		116T 1.954		116T 1.339		116T 0.669		116T -0.651				E
117		117T 2.387		117T 1.539		117T 2.150		117T 1.494		117T 0.689		117T 0.400
118		118T 2.387		118T 1.048		118T 2.150		118T 1.494		118T 0.689		118T 0.400
119		119T 2.026		119T 0.461		119T 2.066		119T 1.403		119T 0.108		119T 0.646
120		120T 1.830		120T 0.461		120T 1.870		120T 1.248		120T 0.089		120T -0.405
121		121T 1.268		121T 0.461		121T 1.552		121T 1.084		121T 0.070		121T 0.143				T
122		122P 1.268		122P 0.461		122P 1.552		122P 1.084		122P 0.070		122P 0.143				0.81
123		123A 1.268		123A 0.594		123A 1.552		123A 1.084		123A 0.070		123A 0.143
124		124V 1.268		124V 0.594		124V 1.552		124V 1.084		124V 0.070		124V 0.143
125		125T 1.268		125T 1.048		125T 1.552		125T 1.084		125T 0.070		125T 0.143
126		126T 1.268		126T 1.048		126T 1.309		126T 0.811		126T 0.051		126T -1.087
127		127T 1.268		127T 1.133		127T 1.552		127T 1.084		127T 0.070		127T 0.143
128		128T 1.830		128T 0.642		128T 1.870		128T 1.248		128T 0.089		128T -0.405		T
129		129A 1.995		129A 0.509		129A 2.001		129A 1.458		129A 0.668		129A -0.472		0.91	T
130		130P 1.799		130P 1.000		130P 1.804		130P 1.303		130P 0.648		130P -1.523
131		131T 1.603		131T 1.000		131T 1.851		131T 1.422		131T 0.647		131T -1.343
132		132E 1.603		132E 0.413		132E 1.851		132E 1.422		132E 0.647		132E -1.343
133		133A 1.603		133A 0.694		133A 2.094		133A 1.695		133A 0.666		133A -0.113
134		134P 1.236		134P 1.525		134P 1.730		134P 1.412		134P 0.649		134P 0.256
135		135T 1.318		135T 1.742		135T 1.683		135T 1.412		135T 0.649		135T 0.375
136		136P 1.186		136P 1.251		136P 1.804		136P 1.686		136P 0.644		136P 0.466
137		137V 1.546		137V 1.383		137V 2.132		137V 2.050		137V 1.244		137V 1.450				P
138		138S 1.546		138S 1.970		138S 1.889		138S 1.777		138S 1.225		138S 0.220
139		139K 1.546		139K 1.605		139K 1.889		139K 1.777		139K 1.225		139K 0.220			K
140		140E 1.742		140E 1.349		140E 1.842		140E 1.658		140E 1.226		140E 0.040			0.76
141		141A 2.305		141A 1.629		141A 2.160		141A 1.823		141A 1.244		141A -0.507
142		142T 2.387		142T 2.485		142T 2.337		142T 2.032		142T 1.823		142T -0.694
143		143T 2.437		143T 2.850		143T 2.038		143T 1.549		143T 1.249		143T -0.599
144		144T 2.355		144T 2.717		144T 1.860		144T 1.339		144T 0.669		144T -0.413		T
145		145E 2.633		145E 2.227		145E 2.010		145E 1.494		145E 0.689		145E 0.757				E
146		146S 2.437		146S 2.279		146S 2.057		146S 1.613		146S 0.688		146S 0.936				0.57
147		147S 2.241		147S 1.914		147S 1.860		147S 1.458		147S 0.669		147S -0.114
148		148S 2.273		148S 1.597		148S 1.655		148S 1.257		148S 0.649		148S -0.155
149		149P 2.159		149P 0.646		149P 1.655		149P 1.267		149P 0.091		149P 0.035
150		150A 2.381		150A 1.143		150A 1.776		150A 1.431		150A 0.560		150A -0.134
151		151G 1.736		151G 1.998		151G 1.505		151G 1.267		151G 0.542		151G 0.295		G
152		152Q 1.736		152Q 1.862		152Q 1.505		152Q 1.267		152Q 0.542		152Q 0.295		0.77
153		153D 2.014		153D 1.862		153D 1.412		153D 1.148		153D 0.543		153D 0.235
154		154V 2.210		154V 1.227		154V 1.608		154V 1.303		154V 0.563		154V 1.286
155		155S 2.178		155S 1.898		155S 1.814		155S 1.504		155S 0.583		155S 1.326			V
156		156S 1.565		156S 1.898		156S 1.365		156S 1.121		156S 0.542		156S 1.751
157		157T 1.426		157T 1.898		157T 1.421		157T 1.166		157T 0.653		157T 1.734
158		158T 2.071		158T 2.263		158T 1.692		158T 1.330		158T 0.671		158T 1.305					T
159		159V 2.071		159V 2.627		159V 1.692		159V 1.330		159V 0.671		159V 1.305					0.75
160		160E 2.071		160E 2.627		160E 1.692		160E 1.330		160E 0.671		160E 1.305
161		161S 2.153		161S 2.411		161S 1.646		161S 1.330		161S 0.671		161S 1.424				E
162		162S 1.590		162S 2.130		162S 1.328		162S 1.166		162S 0.653		162S 1.972
163		163S 1.957		163S 2.088		163S 1.692		163S 1.449		163S 0.670		163S 1.603
164		164S 1.957		164S 2.046		164S 1.692		164S 1.449		164S 0.670		164S 1.603
165		165V 1.812		165V 2.046		165V 1.973		165V 1.768		165V 1.275		165V 1.443
166		166P 1.666		166P 2.633		166P 2.253		166P 2.087		166P 1.879		166P 1.282				P
167		167E 1.666		167E 3.130		167E 2.253		167E 2.087		167E 1.879		167E 1.282		P		0.88
168		168R 1.584		168R 3.411		168R 2.300		168R 2.087		168R 1.879		168R 1.163
169		169R 2.229		169R 3.172		169R 2.571		169R 2.251		169R 1.898		169R 0.734
170		170S 2.507		170S 2.717		170S 2.477		170S 2.132		170S 1.899		170S 0.674
171		171T 2.507		171T 2.717		171T 2.477		171T 2.132		171T 1.899		171T 0.674
172		172S 2.374		172S 2.802		172S 2.290		172S 1.932		172S 1.293		172S 0.895
173		173S 2.520		173S 2.437		173S 2.010		173S 1.613		173S 0.689		173S 1.056			S
174		174E 2.602		174E 2.072		174E 2.188		174E 1.823		174E 1.268		174E 0.869			0.9		S
175		175P 2.602		175P 1.988		175P 2.188		175P 1.823		175P 1.268		175P 0.869
176		176S 2.520		176S 2.485		176S 2.234		176S 1.823		176S 1.268		176S 0.750
177		177E 2.437		177E 1.988		177E 2.281		177E 1.823		177E 1.268		177E 0.631
178		178T 2.355		178T 2.040		178T 2.103		178T 1.613		178T 0.688		178T 0.817
179		179T 2.355		179T 2.124		179T 2.103		179T 1.613		179T 0.688		179T 0.817
180		180T 2.305		180T 1.309		180T 1.945		180T 1.412		180T 0.668		180T 0.658
181		181S 2.305		181S 1.674		181S 1.945		181S 1.412		181S 0.668		181S 0.658
182		182P 1.470		182P 1.309		182P 1.608		182P 1.239		182P 0.650		182P 0.939		P		S
183		183G 1.552		183G 1.806		183G 1.561		183G 1.239		183G 0.650		183G 1.058		0.97
184		184E 1.552		184E 1.670		184E 1.561		184E 1.239		184E 0.650		184E 1.058
185		185I 1.552		185I 1.722		185I 1.561		185I 1.239		185I 0.650		185I 1.058
186		186S 1.748		186S 2.046		186S 1.515		186S 1.121		186S 0.651		186S 0.879
187		187T 1.748		187T 1.818		187T 1.515		187T 1.121		187T 0.651		187T 0.879
188		188S 1.388		188S 1.936		188S 1.188		188S 0.756		188S 0.052		188S -0.105
189		189T 2.254		189T 1.571		189T 1.318		189T 0.729		189T 0.050		189T -0.427			S
190		190G 2.286		190G 1.571		190G 1.468		190G 0.884		190G 0.070		190G -0.699			G
191		191A 2.286		191A 1.435		191A 1.468		191A 0.884		191A 0.070		191A -0.699			0.87
192		192G 2.203		192G 1.794		192G 1.515		192G 0.884		192G 0.070		192G -0.818
193		193N 2.203		193N 1.742		193N 1.515		193N 0.884		193N 0.070		193N -0.818
194		194T 1.976		194T 1.491		194T 1.767		194T 1.203		194T 0.089		194T -0.599
195		195T 2.336		195T 1.856		195T 2.094		195T 1.567		195T 0.689		195T 0.385
196		196T 2.109		196T 1.365		196T 2.346		196T 1.886		196T 0.708		196T 0.605				T
197		197P 2.077		197P 1.501		197P 2.197		197P 1.731		197P 0.687		197P 0.877				0.77
198		198E 1.881		198E 1.998		198E 2.001		198E 1.576		198E 0.667		198E -0.173		P
199		199P 1.913		199P 1.327		199P 1.795		199P 1.376		199P 0.647		199P -0.214
200		200S 1.995		200S 1.577		200S 1.748		200S 1.376		200S 0.647		200S -0.095
201		201A 1.628		201A 1.349		201A 1.384		201A 1.093		201A 0.630		201A 0.274
202		202G 1.578		202G 1.253		202G 1.356		202G 1.039		202G 0.071		202G 0.187
203		203S 1.805		203S 1.117		203S 1.103		203S 0.720		203S 0.052		203S -0.032
204		204V 1.160		204V 0.087		204V 0.832		204V 0.556		204V 0.034		204V 0.397
205		205N 1.407		205N 1.014		205N 1.160		205N 0.929		205N 0.076		205N 1.570
206		206G 0.465		206G 0.405		206G 1.103		206G 0.929		206G 0.080		206G 1.821			N
207		207V 0.414		207V -0.546		207V 1.403		207V 1.412		207V 0.655		207V 1.726
208		208Q 0.781		208Q -0.655		208Q 1.524		208Q 1.422		208Q 0.653		208Q 0.127
209		209F -0.167		209F -1.470		209F 1.085		209F 1.093		209F 0.614		209F 0.562
210		210K -1.109		210K -0.440		210K 1.010		210K 1.148		210K 0.620		210K 0.997
211		211A -1.381		211A -1.596		211A 0.991		211A 1.139		211A 0.620		211A 0.730
212		212I -1.350		212I -1.921		212I 0.814		212I 0.920		212I 0.598		212I 0.726				A
213		213L -1.274		213L -0.741		213L 0.739		213L 0.948		213L 0.595		213L 0.797
214		214I -2.140		214I -0.741		214I 0.150		214I 0.291		214I 0.003		214I 1.053
215		215S -1.862		215S -0.591		215S 0.300		215S 0.446		215S 0.023		215S 2.223
216		216I -1.938		216I -1.542		216I 0.356		216I 0.474		216I 0.026		216I 2.336
217		217I -1.938		217I -1.392		217I 0.375		217I 0.419		217I 0.025		217I 2.153
218		218S -1.666		218S -1.272		218S 0.393		218S 0.428		218S 0.025		218S 2.420
219		219L -2.658		219L -2.452		219L 0.178		219L 0.228		219L 0.009		219L 2.511
220		220F -2.734		220F -1.993		220F 0.234		220F 0.255		220F 0.012		220F 2.624							F
221		221V -2.734		221V -1.564		221V 0.234		221V 0.255		221V 0.012		221V 2.624
222		222F -3.145		222F -1.214		222F -0.373		222F 0.419		222F 0.052		222F 1.454
223		223L -2.564		223L -0.785		223L -0.747		223L 0.729		223L 0.107		223L 0.009
224		224I -1.982		224I -0.326		224I -1.139		224I 1.093		224I 0.163		224I -1.252
225
226
227
228
229
230
231
232
233
234
235
236
237
238
239
240
241
242
243
244
245
246
247
248
249
250
251
252
253
254
255
256
257
258
259
260
261
262
263
264
265
266
267
268
269
270
271
272
273
274
275
276
277
278
279
280
281
282
283
284
285
286
287
288
289
290
291
292
293
294
295
296
297
298
299
300
301
302
303
304
305
306
307
308
309
310
311
312
313
314
315
316
317
318
319
320
321
322
323
324
325
326
327
328
329
330
331
332
333
334
335
336
337
338
339
340
341
342
343
344
345
346
347
348
349
350
351
352
353
354
355
356
357
358
359
360
361
362
363
364
365
366
367
368
369
370
371
372
373
374
375
376
377
378
379
380
381
382
383
384
385
386
387
388
389
390
391
392
393
394
395
396
397
398
399
400
401
402
403
404
405
406
407
408
409
410
411
412
413
414
415
416
417
418
419
420
421
422
423
424
425
426
427
428
429
430
431
432
433
434
435
436
437
438
439
440
441
442
443
444
445
446
447
448
449
450
451
452
453
454
455
456
457
458
459
460
461
462
463
464
465
466
467
468
469
470
471
472
473
474
475
476
477
478
479
480
481
482
483
484
485
486
487
488
489
490
491
492
493
494
495
496
497
498
499
500
501
502
503
504
505
506
507
508
509
510
511
512
513
514
515
516
517
518
519
520
521
522
523
524
525
526
527
528
529
530
531
532
533
534
535
536
537
538
539
540
541
542
543
544
545
546
547
548
549
550
551
552
553
554
555
556
557
558
559
560
561
562
563
564
565
566
567
568
569
570
571
572
573
574
575
576
577
578
579
580
581
582
583
584
585
586
587
588
589
590
591
592
593
594
595
596
597
598
599
600
601
602
603
604
605
606
607
608
609
610
611
612
613
614
615
616
617
618
619
620
621
622
623
624
625
626
627
628
629
630
631
632
633
634
635
636
637
638
639
640
641
642
643
644
645
646
647
648
649
650
651
652
653
654
655
656
657
658
659
660
661
662
663
664
665
666
667
668
669
670
671
672
673
674
675
676
677
678
679
680
681
682
683
684
685
686
687
688
689
690
691
692
693
694
695
696
697
698
699
700
701
702
703
704
705
706
707
708
709
710
711
712
713
714
715
716
717
718
719
720
721
722
723
724
725
726
727
728
729
730
731
732
733
734
735
736
737
738
739
740
741
742
743
744
745
746
747
748
749
750
751
752
753
754
755
756
757
758
759
760
761
762
763
764
765
766
767
768
769
770
771
772
773
774
775
776
777
778
779
780
781
782
783
784
785
786
787
788
789
790
791
792
793
794
795
796
797
798
799
800
801
802
803
804
805
806
807
808
809
810
811
812
813
814
815
816
817
818
819
820
821
822
823
824
825
826
827
828
829
830
831
832
833
834
835
836
837
838
839
840
841
842
843
844
845
846
847
848
849
850
851
852
853
854
855
856
857
858
859
860
861
862
863
864
865
866
867
868
869
870
871
872
873
874
875
876
877
878
879
880
881
882
883
884
885
886
887
888
889
890
891
892
893
894
895
896
897
898
899
900
901
902
903
904
905
906
907
908
909
910
911
912
913
914
915
916
917
918
919
920
921
922
923
924
925
926
927
928
929
930
931
932
933
934
935
936
937
938
939
940
941
942
943
944
945
946
947
948
949
950
951
952
953
954
955
956
957
958
959
960
961
962
963
964
965
966
967
968
969
970
971
972
973
974
975
976
977
978
979
980
981
982
983
984
985
986
987
988
989
990
991
992
993
994
995
996
997
998
999
1000
1001
1002
1003
1004
1005
1006
1007
1008
1009
1010
1011
1012
1013
1014
1015
1016
1017
1018
1019
1020
1021
1022
1023
1024
1025
1026
1027
1028
1029
1030
1031
1032
1033
1034
1035
1036
1037
1038
1039
1040
1041
1042
1043
1044
1045
1046
1047
1048

## Sheet: Ss1a
1	Bcepred	1 M 1.110	Bcepred	1 M 1.365	Bcepred	1 M 0.057	Bcepred	1 M 2.041	Bcepred	1 M 1.276	Bcepred	1 M -2.898	ABCpred					BepiPred
2	Hydrophilicity	2 E 1.742	Flexibility	2 E 1.275	Accessibility	2 E 0.786	Exposed surface	2 E 2.041	Polarity	2 E 1.705	Antegenic propensity	2 E -1.897
3		3 D 2.185		3 D 1.555		3 D 1.543		3 D 2.032		3 D 1.685		3 D -1.000
4		4 T 1.603		4 T 0.920		4 T 1.917		4 T 1.722		4 T 1.630		4 T 0.445
5		5 D 2.279		5 D 1.261		5 D 2.075		5 D 1.832		5 D 1.633		5 D 0.660							D
6		6 N 1.552		6 N 1.261		6 N 1.627		6 N 1.458		6 N 1.035		6 N 1.275
7		7 L 1.280		7 L 0.327		7 L 1.804		7 L 1.777		7 L 1.141		7 L 1.349
8		8 S 1.584		8 S 0.357		8 S 1.879		8 S 1.941		8 S 1.610		8 S 1.299
9		9 V 0.446		9 V -0.007		9 V 1.468		9 V 1.604		9 V 1.123		9 V 1.630		V
10		10 K -0.578		10 K 0.920		10 K 1.103		10 K 1.248		10 K 1.086		10 K 1.994		0.62					K
11		11 D 0.383		11 D -0.318		11 D 1.515		11 D 1.613		11 D 1.123		11 D 1.723
12		12 I 0.332		12 I -0.044		12 I 1.814		12 I 2.096		12 I 1.698		12 I 1.628
13		13 F 0.446		13 F 0.890		13 F 2.188		13 F 2.342		13 F 1.716		13 F 1.371
14		14 Q 0.351		14 Q 0.860		14 Q 2.169		14 Q 2.178		14 Q 1.746		14 Q 1.305
15		15 K 0.161		15 K 0.045		15 K 2.197		15 K 2.169		15 K 1.298		15 K 1.201
16		16 Y 0.085		16 Y -0.991		16 Y 2.253		16 Y 2.196		16 Y 1.301		16 Y 1.314
17		17 R 0.161		17 R 0.247		17 R 2.178		17 R 2.224		17 R 1.299		17 R 1.385
18		18 N -0.800		18 N 0.061		18 N 1.767		18 N 1.859		18 N 1.262		18 N 1.657
19		19 L -0.800		19 L -0.009		19 L 1.767		19 L 1.859		19 L 1.262		19 L 1.657			L
20		20 I -0.319		20 I 0.822		20 I 1.505		20 I 1.576		20 I 1.242		20 I 1.325			0.66
21		21 L 0.048		21 L 1.756		21 L 1.346		21 L 1.422		21 L 1.107		21 L 1.317
22		22 K -0.035		22 K 1.786		22 K 1.038		22 K 1.066		22 K 1.066		22 K 1.430							K
23		23 G 0.990		23 G 1.810		23 G 1.421		23 G 1.367		23 G 1.101		23 G 0.882
24		24 D 0.914		24 D 1.722		24 D 1.496		24 D 1.339		24 D 1.104		24 D 0.812
25		25 G 1.906		25 G 2.014		25 G 1.730		25 G 1.485		25 G 1.118		25 G 0.536		D
26		26 N 2.178		26 N 1.878		26 N 1.552		26 N 1.166		26 N 1.013		26 N 0.462
27		27 F 2.178		27 F 1.844		27 F 2.010		27 F 1.850		27 F 1.607		27 F 0.527
28		28 S 1.925		28 S 1.694		28 S 2.066		28 S 1.905		28 S 1.161		28 S 0.699
29		29 D 2.058		29 D 0.634		29 D 2.403		29 D 2.315		29 D 1.760		29 D 0.673
30		30 K 1.110		30 K 0.670		30 K 1.963		30 K 1.987		30 K 1.721		30 K 1.108
31		31 Q 1.110		31 Q 0.670		31 Q 1.945		31 Q 2.041		31 Q 1.723		31 Q 1.291
32		32 E 1.192		32 E 1.034		32 E 2.122		32 E 2.251		32 E 2.302		32 E 1.105
33		33 I 0.920		33 I 0.135		33 I 2.300		33 I 2.570		33 I 2.408		33 I 1.179							I
34		34 L 0.971		34 L 0.135		34 L 2.001		34 L 2.087		34 L 1.833		34 L 1.274
35		35 E 0.085		35 E 0.914		35 E 1.533		35 E 1.695		35 E 1.793		35 E 1.432			L
36		36 K -0.913		36 K 0.225		36 K 1.066		36 K 1.312		36 K 1.195		36 K 1.780		K
37		37 S 0.085		37 S 0.225		37 S 1.533		37 S 1.695		37 S 1.793		37 S 1.432		0.87
38		38 I 0.402		38 I 0.201		38 I 1.608		38 I 1.731		38 I 1.804		38 I 0.942
39		39 I 0.269		39 I 0.321		39 I 1.730		39 I 2.005		39 I 1.800		39 I 1.034
40		40 E 0.269		40 E 1.477		40 E 1.730		40 E 2.005		40 E 1.800		40 E 1.034
41		41 M -0.724		41 M 1.441		41 M 1.496		41 M 1.859		41 M 1.785		41 M 1.309
42		42 K 0.142		42 K 2.164		42 K 2.085		42 K 2.515		42 K 2.378		42 K 1.052				K
43		43 K 1.280		43 K 1.159		43 K 2.496		43 K 2.852		43 K 2.865		43 K 0.721				0.54
44		44 L 1.230		44 L 0.866		44 L 2.468		44 L 2.798		44 L 2.306		44 L 0.635
45		45 K 0.914		45 K 0.866		45 K 2.412		45 K 2.707		45 K 2.293		45 K 0.941
46		46 D 1.186		46 D 0.610		46 D 2.234		46 D 2.388		46 D 2.187		46 D 0.867
47		47 N 0.244		47 N 0.610		47 N 1.702		47 N 1.759		47 N 1.598		47 N 1.237
48		48 F 1.318		48 F -0.324		48 F 2.113		48 F 2.114		48 F 2.192		48 F 0.776
49		49 D 1.590		49 D -0.474		49 D 1.935		49 D 1.795		49 D 2.086		49 D 0.702
50		50 L 0.452		50 L -0.158		50 L 1.524		50 L 1.458		50 L 1.599		50 L 1.032			L
51		51 E -0.496		51 E -0.158		51 E 1.085		51 E 1.130		51 E 1.560		51 E 1.467			0.7
52		52 D 0.496		52 D -0.124		52 D 1.300		52 D 1.330		52 D 1.576		52 D 1.376		E
53		53 I -0.717		53 I -0.124		53 I 0.945		53 I 1.020		53 I 1.093		53 I 1.820							I
54		54 I 0.307		54 I 0.692		54 I 1.328		54 I 1.321		54 I 1.128		54 I 1.272
55		55 S 0.446		55 S 0.692		55 S 1.272		55 S 1.276		55 S 1.017		55 S 1.289
56		56 L 0.193		56 L 0.375		56 L 1.328		56 L 1.330		56 L 0.571		56 L 1.461
57		57 N 0.193		57 N 1.155		57 N 1.328		57 N 1.330		57 N 0.571		57 N 1.461
58		58 D 1.331		58 D 0.221		58 D 1.739		58 D 1.668		58 D 1.058		58 D 1.131				N
59		59 Q 1.413		59 Q 0.538		59 Q 1.917		59 Q 1.877		59 Q 1.637		59 Q 0.945				Q
60		60 I 1.489		60 I 0.405		60 I 1.860		60 I 1.850		60 I 1.634		60 I 0.831				0.66
61		61 D 1.457		61 D 1.585		61 D 1.711		61 D 1.695		61 D 1.613		61 D 1.104
62		62 E 0.958		62 E 1.585		62 E 1.683		62 E 1.649		62 E 1.143		62 E 1.333
63		63 I 0.990		63 I 0.806		63 I 1.505		63 I 1.431		63 I 1.121		63 I 1.330
64		64 S 2.128		64 S 1.706		64 S 1.917		64 S 1.768		64 S 1.608		64 S 0.999
65		65 P 0.914		65 P 0.736		65 P 1.561		65 P 1.458		65 P 1.125		65 P 1.443					P
66		66 S 0.914		66 S 0.203		66 S 1.561		66 S 1.458		66 S 1.125		66 S 1.443			P		0.65		S
67		67 D 1.154		67 D -0.857		67 D 1.692		67 D 1.522		67 D 1.140		67 D 1.066
68		68 L 0.161		68 L -1.600		68 L 1.477		68 L 1.321		68 L 1.124		68 L 1.157
69		69 E -0.553		69 E -1.037		69 E 1.150		69 E 1.057		69 E 1.111		69 E 1.372
70		70 M -1.546		70 M -2.019		70 M 0.917		70 M 0.911		70 M 1.096		70 M 1.647
71		71 F -2.045		71 F -2.109		71 F 0.889		71 F 0.866		71 F 0.626		71 F 1.876
72		72 L -1.584		72 L -2.260		72 L 1.225		72 L 1.093		72 L 0.640		72 L 1.773
73		73 L -2.658		73 L -1.428		73 L 0.814		73 L 0.738		73 L 0.046		73 L 2.235
74		74 P -2.899		74 P -0.733		74 P 0.683		74 P 0.674		74 P 0.030		74 P 2.612		P
75		75 Y -1.957		75 Y -1.091		75 Y 0.739		75 Y 0.674		75 Y 0.026		75 Y 2.361		0.91		P
76		76 L -1.046		76 L -1.091		76 L 1.019		76 L 0.820		76 L 0.041		76 L 1.966
77		77 I -0.332		77 I -1.294		77 I 1.103		77 I 0.811		77 I 0.035		77 I 0.521
78		78 G -0.585		78 G -0.360		78 G 1.113		78 G 0.774		78 G 0.036		78 G 0.634
79		79 T -0.585		79 T -1.083		79 T 1.113		79 T 0.774		79 T 0.036		79 T 0.634
80		80 A 0.440		80 A -0.743		80 A 1.496		80 A 1.075		80 A 0.071		80 A 0.086
81		81 Y 0.711		81 Y -0.743		81 Y 1.515		81 Y 1.084		81 Y 0.071		81 Y 0.353					A
82		82 Y 0.711		82 Y 0.155		82 Y 1.973		82 Y 1.768		82 Y 0.665		82 Y 0.417							Y
83		83 N 0.515		83 N 1.101		83 N 1.776		83 N 1.613		83 N 0.645		83 N -0.634
84		84 V 0.711		84 V 0.850		84 V 1.973		84 V 1.768		84 V 0.665		84 V 0.417			V
85		85 K 1.464		85 K 1.778		85 K 1.991		85 K 1.850		85 K 1.135		85 K 0.076			0.85
86		86 A 1.717		86 A 1.778		86 A 1.982		86 A 1.886		86 A 1.134		86 A -0.036
87		87 T 1.634		87 T 2.591		87 T 2.132		87 T 2.214		87 T 1.689		87 T 0.142
88		88 D 2.229		88 D 1.986		88 D 2.702		88 D 2.862		88 D 2.282		88 D -0.381
89		89 P 2.134		89 P 1.986		89 P 2.683		89 P 2.698		89 P 2.312		89 P -0.447
90		90 K 1.736		90 K 1.531		90 K 2.674		90 K 2.743		90 K 2.329		90 K 0.508		P
91		91 K 2.039		91 K 0.495		91 K 2.748		91 K 2.907		91 K 2.798		91 K 0.458
92		92 R 1.173		92 R -0.540		92 R 2.356		92 R 2.579		92 R 2.310		92 R 1.056
93		93 M 0.459		93 M -0.745		93 M 2.029		93 M 2.315		93 M 2.297		93 M 1.271
94		94 D -0.484		94 D -0.727		94 D 1.496		94 D 1.686		94 D 1.708		94 D 1.640							D
95		95 V -0.401		95 V -0.434		95 V 1.346		95 V 1.358		95 V 1.154		95 V 1.462
96		96 L -0.901		96 L -0.663		96 L 0.795		96 L 0.875		96 L 0.530		96 L 2.052
97		97 L -0.275		97 L -0.865		97 L 1.253		97 L 1.467		97 L 1.108		97 L 2.172							L
98		98 N -1.413		98 N -0.775		98 N 0.842		98 N 1.130		98 N 0.621		98 N 2.503							N
99		99 V -1.299		99 V -0.893		99 V 1.216		99 V 1.376		99 V 0.639		99 V 2.246
100		100K -0.983		100K -0.222		100K 1.290		100K 1.412		100K 0.650		100K 1.756			V	K
101		101I -0.022		101I -1.460		101I 1.702		101I 1.777		101I 0.687		101I 1.484				0.59			I
102		102Y 0.029		102Y -1.340		102Y 1.730		102Y 1.832		102Y 1.246		102Y 1.571
103		103M 0.142		103M -0.358		103M 2.103		103M 2.078		103M 1.264		103M 1.314
104		104Q -0.800		104Q 0.365		104Q 1.571		104Q 1.449		104Q 0.675		104Q 1.684
105		105E 0.199		105E -0.330		105E 2.038		105E 1.832		105E 1.273		105E 1.336
106		106Y 0.762		106Y -0.815		106Y 2.085		106Y 1.905		106Y 1.294		106Y 0.891
107		107L 0.446		107L -0.613		107L 2.010		107L 1.868		107L 1.282		107L 1.382
108		108E 0.199		108E -0.815		108E 1.842		108E 1.668		108E 1.860		108E 1.486
109		109N -0.876		109N -1.797		109N 1.431		109N 1.312		109N 1.265		109N 1.947							E
110		110L -0.876		110L -2.730		110L 1.431		110L 1.312		110L 1.265		110L 1.947
111		111H -0.414		111H -2.851		111H 1.767		111H 1.540		111H 1.279		111H 1.844
112		112L -1.413		112L -2.402		112L 1.300		112L 1.157		112L 0.682		112L 2.192			L
113		113Y -2.361		113Y -2.372		113Y 0.860		113Y 0.829		113Y 0.643		113Y 2.627			0.64
114		114Y -1.147		114Y -2.061		114Y 1.216		114Y 1.139		114Y 1.126		114Y 2.183
115		115I -1.862		115I -1.859		115I 0.991		115I 0.920		115I 0.511		115I 2.166
116		116I -1.514		116I -1.176		116I 0.954		116I 0.902		116I 0.507		116I 2.320				I
117		117D -1.976		117D -1.354		117D 0.618		117D 0.674		117D 0.493		117D 2.423
118		118F -1.723		118F -2.097		118F 0.608		118F 0.711		118F 0.493		118F 2.311				F
119		119V -1.849		119V -1.091		119V 0.767		119V 0.747		119V 0.516		119V 2.012				0.73
120		120L -1.925		120L -0.456		120L 0.823		120L 0.774		120L 0.520		120L 2.125
121		121P -2.197		121P 0.580		121P 1.001		121P 1.093		121P 0.625		121P 2.199
122		122W -0.983		122W 0.796		122W 1.337		122W 1.458		122W 1.110		122W 1.939
123		123L -0.389		123L 1.874		123L 1.907		123L 2.105		123L 1.703		123L 1.415
124		124K 0.686		124K 2.934		124K 2.318		124K 2.461		124K 2.297		124K 0.954
125		125D 1.046		125D 2.958		125D 2.403		125D 2.552		125D 2.878		125D 0.708							D
126		126K 2.090		126K 3.274		126K 2.533		126K 2.688		126K 2.873		126K 0.845
127		127E 3.082		127E 3.070		127E 2.767		127E 2.834		127E 2.887		127E 0.570
128		128E 3.133		128E 2.854		128E 2.468		128E 2.351		128E 2.313		128E 0.665		E	E
129		129S 2.861		129S 3.134		129S 2.188		129S 1.987		129S 1.824		129S 0.674		0.88
130		130S 2.633		130S 1.954		130S 1.982		130S 1.622		130S 1.248		130S 0.829
131		131S 2.551		131S 1.954		131S 1.804		131S 1.412		131S 0.669		131S 1.015
132		132G 1.552		132G 1.930		132G 1.337		132G 1.030		132G 0.071		132G 1.363
133		133P 1.552		133P 1.842		133P 1.337		133P 1.030		133P 0.071		133P 1.363
134		134S 1.502		134S 2.022		134S 1.636		134S 1.513		134S 0.645		134S 1.268			S	P
135		135I 1.723		135I 1.998		135I 1.758		135I 1.677		135I 1.114		135I 1.099			0.83
136		136S 1.995		136S 2.118		136S 2.038		136S 2.041		136S 1.603		136S 1.090
137		137K 2.222		137K 1.754		137K 2.244		137K 2.406		137K 2.179		137K 0.935
138		138D 1.230		138D 1.281		138D 2.010		138D 2.260		138D 2.164		138D 1.210
139		139D 2.064		139D 1.597		139D 2.346		139D 2.433		139D 2.182		139D 0.930							D
140		140K 1.786		140K 1.633		140K 2.440		140K 2.552		140K 2.181		140K 0.990
141		141L 1.837		141L 1.615		141L 2.141		141L 2.069		141L 1.607		141L 1.084
142		142T 1.698		142T 2.633		142T 2.197		142T 2.114		142T 1.717		142T 1.067
143		143P 1.331		143P 2.717		143P 2.356		143P 2.269		143P 1.853		143P 1.075				P
144		144S 1.236		144S 3.172		144S 2.337		144S 2.105		144S 1.883		144S 1.009		P		0.72
145		145E 2.311		145E 1.992		145E 2.748		145E 2.461		145E 2.477		145E 0.548
146		146R 2.248		146R 1.213		146R 2.982		146R 2.780		146R 3.082		146R 0.506
147		147R 1.609		147R 1.231		147R 2.599		147R 2.488		147R 3.065		147R 0.608
148		148E 0.617		148E 1.231		148E 2.365		148E 2.342		148E 3.050		148E 0.883
149		149R 0.484		149R 0.746		149R 2.487		149R 2.615		149R 3.045		149R 0.975
150		150I 0.484		150I 0.423		150I 2.487		150I 2.615		150I 3.045		150I 0.975			R
151		151L 0.351		151L 0.634		151L 2.216		151L 2.315		151L 3.040		151L 1.243		L
152		152K 0.237		152K 0.431		152K 2.216		152K 2.324		152K 2.483		152K 1.432		0.67
153		153R -0.294		153R 0.431		153R 1.776		153R 1.895		153R 1.876		153R 1.378
154		154H 0.092		154H 0.227		154H 2.169		154H 2.151		154H 1.893		154H 1.388
155		155Q 1.034		155Q -0.038		155Q 2.702		155Q 2.780		155Q 2.483		155Q 1.019
156		156M 1.116		156M 0.047		156M 2.552		156M 2.451		156M 1.929		156M 0.840							M
157		157Y 0.269		157Y 0.736		157Y 2.057		157Y 1.932		157Y 1.308		157Y 1.093
158		158K 0.629		158K 1.974		158K 2.225		158K 2.123		158K 1.288		158K 0.799			K
159		159N 0.743		159N 0.938		159N 2.225		159N 2.114		159N 1.845		159N 0.609			0.71	K			N
160		160F 1.369		160F 0.125		160F 2.683		160F 2.707		160F 2.422		160F 0.730
161		161E 0.907		161E 0.874		161E 2.346		161E 2.479		161E 2.408		161E 0.832
162		162E -0.035		162E -0.108		162E 1.814		162E 1.850		162E 1.819		162E 1.202
163		163K 0.016		163K -0.108		163K 1.842		163K 1.905		163K 2.378		163K 1.289
164		164L 0.477		164L -0.330		164L 2.160		164L 2.187		164L 2.393		164L 1.370
165		165L 0.477		165L 0.449		165L 2.160		165L 2.187		165L 2.393		165L 1.370
166		166E 0.427		166E 0.654		166E 2.132		166E 2.132		166E 1.834		166E 1.283							E
167		167Y 0.560		167Y 0.934		167Y 2.010		167Y 1.859		167Y 1.839		167Y 1.192		E
168		168E 1.274		168E 1.832		168E 2.094		168E 1.850		168E 1.834		168E -0.253
169		169N 2.267		169N 1.257		169N 2.328		169N 1.996		169N 1.849		169N -0.528
170		170E 2.102		170E 1.275		170E 2.197		170E 1.786		170E 1.269		170E -0.461
171		171A 2.355		171A 1.327		171A 1.945		171A 1.549		171A 1.250		171A -1.803
172		172S 2.222		172S 1.123		172S 1.608		172S 1.139		172S 0.650		172S -1.777
173		173T 2.140		173T 0.806		173T 1.300		173T 0.784		173T 0.609		173T -1.664		T
174		174A 1.065		174A 0.854		174A 0.889		174A 0.428		174A 0.015		174A -1.202		0.82	T
175		175G 1.565		175G 0.529		175G 1.160		175G 0.747		175G 0.504		175G -0.201
176		176G 1.786		176G 0.393		176G 1.281		176G 0.911		176G 0.973		176G -0.370
177		177L 0.952		177L 0.257		177L 0.945		177L 0.738		177L 0.955		177L -0.089
178		178D 1.148		178D 1.275		178D 1.141		178D 0.893		178D 0.975		178D 0.962
179		179D 1.167		179D 1.345		179D 1.477		179D 1.312		179D 1.017		179D 1.125			D
180		180I 1.072		180I 0.399		180I 1.917		180I 1.832		180I 1.642		180I 1.124			0.6
181		181T 2.096		181T 0.628		181T 2.300		181T 2.132		181T 1.677		181T 0.576
182		182Q 1.344		182Q -0.068		182Q 2.281		182Q 2.050		182Q 1.208		182Q 0.917							Q
183		183R 0.477		183R -0.558		183R 1.889		183R 1.722		183R 0.720		183R 1.514
184		184N 0.402		184N -0.540		184N 1.945		184N 1.750		184N 0.724		184N 1.628
185		185Y 0.206		185Y -1.354		185Y 1.748		185Y 1.595		185Y 0.704		185Y 0.577
186		186V 0.187		186V -0.134		186V 1.870		186V 1.859		186V 1.256		186V 0.479
187		187L -0.661		187L 0.453		187L 1.356		187L 1.394		187L 0.637		187L 0.914
188		188A -0.838		188A 0.251		188A 1.487		188A 1.558		188A 1.221		188A 1.027					A
189		189K -0.389		189K 0.251		189K 1.431		189K 1.476		189K 1.221		189K 0.735		A			0.58
190		190L -0.275		190L -0.785		190L 1.804		190L 1.722		190L 1.239		190L 0.479
191		191R 0.440		191R 0.251		191R 1.889		191R 1.713		191R 1.234		191R -0.966
192		192T -0.275		192T -0.562		192T 1.804		192T 1.722		192T 1.239		192T 0.479
193		193Y -0.275		193Y -1.168		193Y 1.804		193Y 1.722		193Y 1.239		193Y 0.479
194		194A 0.440		194A -0.875		194A 1.889		194A 1.713		194A 1.234		194A -0.966
195		195L -0.092		195L -0.336		195L 1.449		195L 1.285		195L 0.626		195L -1.021			A	L
196		196K -0.686		196K -0.336		196K 1.244		196K 1.175		196K 0.624		196K -1.117				0.59
197		197A 0.067		197A -0.593		197A 1.262		197A 1.257		197A 1.093		197A -1.458
198		198M -0.648		198M 0.239		198M 1.178		198M 1.267		198M 1.099		198M -0.013
199		199M 0.427		199M 0.029		199M 1.589		199M 1.622		199M 1.693		199M -0.474							M
200		200D 0.427		200D 0.770		200D 1.589		200D 1.622		200D 1.693		200D -0.474
201		201L -0.212		201L 0.806		201L 1.449		201L 1.604		201L 1.695		201L 0.858							L
202		202E 0.414		202E 1.585		202E 1.449		202E 1.513		202E 1.677		202E 0.913
203		203K 1.173		203K 0.806		203K 1.786		203K 1.832		203K 2.260		203K 0.942
204		204I 1.034		204I 0.602		204I 1.842		204I 1.877		204I 2.370		204I 0.925		I			K
205		205G 1.034		205G 0.602		205G 1.842		205G 1.877		205G 2.370		205G 0.925		0.75
206		206E 0.901		206E -0.230		206E 1.505		206E 1.467		206E 1.771		206E 0.951
207		207E 0.035		207E -0.230		207E 0.917		207E 0.811		207E 1.178		207E 1.208
208		208L -0.041		208L -1.212		208L 0.973		208L 0.838		208L 1.182		208L 1.321
209		209G 0.092		209G -1.121		209G 1.309		209G 1.248		209G 1.781		209G 1.295
210		210I -0.521		210I -1.953		210I 1.234		210I 1.121		210I 1.201		210I 1.653
211		211L -1.280		211L -0.797		211L 0.898		211L 0.802		211L 0.619		211L 1.624				I
212		212E -1.280		212E -0.917		212E 0.898		212E 0.802		212E 0.619		212E 1.624
213		213Y -1.280		213Y -0.661		213Y 1.356		213Y 1.485		213Y 1.213		213Y 1.689
214		214M -1.280		214M 0.237		214M 1.356		214M 1.485		214M 1.213		214M 1.689
215		215L -0.338		215L 0.978		215L 1.889		215L 2.114		215L 1.802		215L 1.319
216		216K -0.452		216K 1.758		216K 1.889		216K 2.123		216K 1.245		216K 1.509
217		217I 0.029		217I 0.830		217I 1.627		217I 1.841		217I 1.226		217I 1.177
218		218K 0.787		218K 1.058		218K 1.963		218K 2.160		218K 1.808		218K 1.206
219		219Q 1.135		219Q 0.802		219Q 1.926		219Q 2.142		219Q 1.804		219Q 1.360
220		220G 0.541		220G 0.886		220G 1.356		220G 1.494		220G 1.211		220G 1.883		Q	G
221		221E 1.540		221E 1.091		221E 1.823		221E 1.877		221E 1.809		221E 1.535			0.84
222		222V 1.672		222V 0.606		222V 1.702		222V 1.604		222V 1.814		222V 1.444
223		223V 1.653		223V 1.533		223V 1.823		223V 1.868		223V 2.366		223V 1.346							V
224		224E 1.426		224E 1.988		224E 1.991		224E 2.087		224E 2.986		224E 1.613
225		225E 1.293		225E 1.772		225E 2.113		225E 2.360		225E 2.981		225E 1.704							E
226		226K 1.660		226K 1.555		226K 2.477		226K 2.643		226K 2.999		226K 1.335
227		227H 2.026		227H 1.555		227H 2.842		227H 2.925		227H 3.016		227H 0.966		H
228		228K 1.666		228K 1.351		228K 2.758		228K 2.834		228K 2.435		228K 1.213		0.87
229		229P 1.533		229P 1.010		229P 2.879		229P 3.108		229P 2.431		229P 1.304
230		230P 0.907		230P 1.143		230P 2.421		230P 2.515		230P 1.853		230P 1.184
231		231P 1.103		231P 0.377		231P 2.459		231P 2.497		231P 1.253		231P 0.957
232		232K 1.072		232K 0.832		232K 2.206		232K 2.014		232K 0.678		232K 0.933
233		233M 0.819		233M -0.324		233M 2.216		233M 1.977		233M 0.679		233M 1.045
234		234T 0.952		234T -0.306		234T 2.403		234T 2.178		234T 1.285		234T 0.824
235		235T 0.313		235T 0.017		235T 2.019		235T 1.886		235T 1.267		235T 0.926				T
236		236Y -0.281		236Y 0.135		236Y 1.449		236Y 1.239		236Y 0.674		236Y 1.450			T	0.71
237		237R 0.250		237R 1.117		237R 1.889		237R 1.668		237R 1.282		237R 1.504
238		238I 0.364		238I 0.878		238I 1.991		238I 1.823		238I 1.302		238I 1.350
239		239V 0.528		239V 1.694		239V 2.122		239V 2.032		239V 1.882		239V 1.283
240		240R 1.141		240R 2.621		240R 2.197		240R 2.160		240R 2.462		240R 0.925
241		241N 1.255		241N 2.639		241N 2.094		241N 2.060		241N 1.880		241N 1.089					N
242		242E 2.121		242E 2.886		242E 2.683		242E 2.716		242E 2.473		242E 0.832					0.69		E
243		243E 2.716		243E 2.106		243E 3.253		243E 3.363		243E 3.066		243E 0.309		E
244		244Q 2.861		244Q 2.106		244Q 2.973		244Q 3.044		244Q 2.461		244Q 0.469
245		245K 1.837		245K 1.113		245K 2.589		245K 2.743		245K 2.426		245K 1.017
246		246K 1.837		246K 0.185		246K 2.589		246K 2.743		246K 2.426		246K 1.017
247		247S 0.711		247S -0.971		247S 2.281		247S 2.397		247S 1.852		247S 1.066							S
248		248L 0.098		248L -0.995		248L 1.832		248L 2.014		248L 1.811		248L 1.491
249		249E -0.768		249E -1.115		249E 1.244		249E 1.358		249E 1.218		249E 1.748
250		250W -0.768		250W -1.865		250W 1.244		250W 1.358		250W 1.218		250W 1.748
251		251V -1.685		251V -0.871		251V 0.954		251V 1.185		251V 1.200		251V 1.910		V		W
252		252I -1.685		252I -0.685		252I 0.973		252I 1.130		252I 1.199		252I 1.726		0.76
253		253K -1.799		253K -0.564		253K 0.973		253K 1.139		253K 0.641		253K 1.916
254		254I -1.034		254I -1.600		254I 1.113		254I 1.294		254I 1.236		254I 2.161
255		255F -1.381		255F -1.779		255F 1.150		255F 1.312		255F 1.240		255F 2.007
256		256Q -1.457		256Q -1.719		256Q 1.206		256Q 1.339		256Q 1.244		256Q 2.120
257		257H -2.450		257H -1.354		257H 0.776		257H 0.720		257H 0.674		257H 2.077					Q		H
258		258L -2.210		258L -0.817		258L 0.907		258L 0.784		258L 0.690		258L 1.701
259		259L -1.217		259L -0.937		259L 1.122		259L 0.984		259L 0.705		259L 1.609
260		260W -1.236		260W -0.829		260W 0.786		260W 0.565		260W 0.663		260W 1.446
261		261M -1.874		261M 0.505		261M 0.487		261M 0.373		261M 0.045		261M 1.501
262		262S -1.527		262S 0.117		262S 0.449		262S 0.355		262S 0.041		262S 1.654			S
263		263G -0.585		263G -1.063		263G 0.982		263G 0.984		263G 0.630		263G 1.284			0.73
264		264I -0.585		264I -1.200		264I 0.982		264I 0.984		264I 0.630		264I 1.284
265		265V -0.825		265V -0.044		265V 0.851		265V 0.920		265V 0.615		265V 1.661
266		266K -0.857		266K 0.592		266K 1.029		266K 1.139		266K 0.637		266K 1.665
267		267W -0.857		267W -0.564		267W 1.487		267W 1.823		267W 1.232		267W 1.730		K
268		268I 0.281		268I -0.266		268I 1.898		268I 2.160		268I 1.719		268I 1.399
269		269Q 0.010		269Q -0.266		269Q 1.879		269Q 2.151		269Q 1.719		269Q 1.132							Q
270		270K -0.932		270K -0.961		270K 1.346		270K 1.522		270K 1.130		270K 1.502
271		271D -0.806		271D -1.184		271D 1.188		271D 1.485		271D 1.107		271D 1.801
272		272I -0.882		272I -0.909		272I 1.244		272I 1.513		272I 1.110		272I 1.914
273		273L -0.819		273L -0.094		273L 1.216		273L 1.449		273L 1.108		273L 1.638
274		274I -0.913		274I 0.469		274I 1.197		274I 1.285		274I 1.138		274I 1.572
275		275L -1.217		275L 1.369		275L 1.122		275L 1.121		275L 0.669		275L 1.622
276		276N -0.578		276N 1.664		276N 1.505		276N 1.412		276N 0.687		276N 1.520				N
277		277R 0.496		277R 1.910		277R 1.917		277R 1.768		277R 1.281		277R 1.059				0.67
278		278T 1.135		278T 1.455		278T 2.216		278T 1.959		278T 1.899		278T 1.005			R
279		279P 2.128		279P 0.640		279P 2.449		279P 2.105		279P 1.914		279P 0.730							P
280		280E 1.818		280E 0.640		280E 2.393		280E 2.069		280E 1.892		280E 1.062
281		281H 1.046		281H 0.556		281H 1.823		281H 1.576		281H 1.269		281H 1.385
282		282S 0.850		282S 0.141		282S 1.870		282S 1.695		282S 1.268		282S 1.564
283		283P 1.097		283P -0.829		283P 1.954		283P 1.795		283P 1.292		283P 1.508
284		284I 0.098		284I -0.613		284I 1.487		284I 1.412		284I 0.694		284I 1.856
285		285P -0.300		285P 0.287		285P 1.318		285P 1.285		285P 0.091		285P 1.533
286		286Q -0.218		286Q 0.419		286Q 1.496		286Q 1.494		286Q 0.671		286Q 1.347
287		287I 0.142		287I -0.186		287I 1.580		287I 1.586		287I 1.251		287I 1.101							I
288		288M 0.977		288M 0.025		288M 1.917		288M 1.759		288M 1.269		288M 0.820
289		289E 0.579		289E 0.025		289E 1.664		289E 1.531		289E 1.267		289E 0.545
290		290E -0.066		290E -0.665		290E 1.328		290E 1.203		290E 1.242		290E 0.326
291		291T 0.174		291T -1.564		291T 1.459		291T 1.267		291T 1.258		291T -0.051
292		292M 0.174		292M -2.380		292M 1.459		292M 1.267		292M 1.258		292M -0.051				T
293		293M -0.825		293M -2.011		293M 0.991		293M 0.884		293M 0.660		293M 0.297							M
294		294M -1.824		294M -1.642		294M 0.524		294M 0.501		294M 0.062		294M 0.645
295		295M -2.153		295M -1.274		295M -0.130		295M 0.665		295M 0.102		295M -0.406
296		296I -1.887		296I -0.905		296I -0.579		296I 0.938		296I 0.145		296I -1.361
297		297I -1.622		297I -0.326		297I -1.027		297I 1.212		297I 0.188		297I -2.316
298
299
300
301
302
303
304
305
306
307
308
309
310
311
312
313
314
315
316
317
318
319
320
321
322
323
324
325
326
327
328
329
330
331
332
333
334
335
336
337
338
339
340
341
342
343
344
345
346
347
348
349
350
351
352
353
354
355
356
357
358
359
360
361
362
363
364
365
366
367
368
369
370
371
372
373
374
375
376
377
378
379
380
381
382
383
384
385
386
387
388
389
390
391
392
393
394
395
396
397
398
399
400
401
402
403
404
405
406
407
408
409
410
411
412
413
414
415
416
417
418
419
420
421
422
423
424
425
426
427
428
429
430
431
432
433
434
435
436
437
438
439
440
441
442
443
444
445
446
447
448
449
450
451
452
453
454
455
456
457
458
459
460
461
462
463
464
465
466
467
468
469
470
471
472
473
474
475
476
477
478
479
480
481
482
483
484
485
486
487
488
489
490
491
492
493
494
495
496
497
498
499
500
501
502
503
504
505
506
507
508
509
510
511
512
513
514
515
516
517
518
519
520
521
522
523
524
525
526
527
528
529
530
531
532
533
534
535
536
537
538
539
540
541
542
543
544
545
546
547
548
549
550
551
552
553
554
555
556
557
558
559
560
561
562
563
564
565
566
567
568
569
570
571
572
573
574
575
576
577
578
579
580
581
582
583
584
585
586
587
588
589
590
591
592
593
594
595
596
597
598
599
600
601
602
603
604
605
606
607
608
609
610
611
612
613
614
615
616
617
618
619
620
621
622
623
624
625
626
627
628
629
630
631
632
633
634
635
636
637
638
639
640
641
642
643
644
645
646
647
648
649
650
651
652
653
654
655
656
657
658
659
660
661
662
663
664
665
666
667
668
669
670
671
672
673
674
675
676
677
678
679
680
681
682
683
684
685
686
687
688
689
690
691
692
693
694
695
696
697
698
699
700
701
702
703
704
705
706
707
708
709
710
711
712
713
714
715
716
717
718
719
720
721
722
723
724
725
726
727
728
729
730
731
732
733
734
735
736
737
738
739
740
741
742
743
744
745
746
747
748
749
750
751
752
753
754
755
756
757
758
759
760
761
762
763
764
765
766
767
768
769
770
771
772
773
774
775
776
777
778
779
780
781
782
783
784
785
786
787
788
789
790
791
792
793
794
795
796
797
798
799
800
801
802
803
804
805
806
807
808
809
810
811
812
813
814
815
816
817
818
819
820
821
822
823
824
825
826
827
828
829
830
831
832
833
834
835
836
837
838
839
840
841
842
843
844
845
846
847
848
849
850
851
852
853
854
855
856
857
858
859
860
861
862
863
864
865
866
867
868
869
870
871
872
873
874
875
876
877
878
879
880
881
882
883
884
885
886
887
888
889
890
891
892
893
894
895
896
897
898
899
900
901
902
903
904
905
906
907
908
909
910
911
912
913
914
915
916
917
918
919
920
921
922
923
924
925
926
927
928
929
930
931
932
933
934
935
936
937
938
939
940
941
942
943
944
945
946
947
948
949
950
951
952
953
954
955
956
957
958
959
960
961
962
963
964
965
966
967
968
969
970
971
972
973
974
975
976
977
978
979
980
981
982
983
984
985
986
987
988
989
990
991
992
993
994
995
996
997
998
999
1000
1001
1002
1003
1004
1005
1006
1007
1008
1009
1010
1011
1012
1013
1014
1015
1016
1017
1018
1019
1020
1021
1022
1023
1024
1025
1026
1027
1028
1029
1030
1031
1032
1033
1034
1035
1036
1037
1038
1039
1040
1041
1042
1043
1044
1045
1046
1047
1048

## Sheet: Fusion - SsIR
1 N 1.173	Bcepred	1 N 1.483	Bcepred	1 N 0.150	Bcepred	1 N 2.096	Bcepred	1 N 0.835	Bcepred	1 N -3.813	ABCpred					BepiPred								1	Bcepred	1 N 1.173	Bcepred	1 N 1.483	Bcepred	1 N 0.150	Bcepred	1 N 2.096	Bcepred	1 N 0.835	Bcepred	1 N -3.813	ABCpred					BepiPred
2 S 0.939	Flexibility	2 S 1.483	Accessibility	2 S 0.487	Exposed surface	2 S 1.768	Polarity	2 S 0.777	Antegenic propensity	2 S -2.214														2	Hydrophilicity	2 S 0.939	Flexibility	2 S 1.483	Accessibility	2 S 0.487	Exposed surface	2 S 1.768	Polarity	2 S 0.777	Antegenic propensity	2 S -2.214
3 A 1.432		3 A 1.119		3 A 1.272		3 A 1.813		3 A 1.316		3 A -1.230														3		3 A 1.432		3 A 1.119		3 A 1.272		3 A 1.813		3 A 1.316		3 A -1.230
4 R 1.875		4 R 1.658		4 R 2.029		4 R 1.804		4 R 1.297		4 R -0.333		R												4		4 R 1.875		4 R 1.658		4 R 2.029		4 R 1.804		4 R 1.297		4 R -0.333		R
5 V 1.812		5 V 1.335		5 V 2.057		5 V 1.868		5 V 1.299		5 V -0.057		0.7												5		5 V 1.812		5 V 1.335		5 V 2.057		5 V 1.868		5 V 1.299		5 V -0.057		0.7
6 E 2.033		6 E 2.263		6 E 2.178		6 E 2.032		6 E 1.768		6 E -0.225							E							6		6 E 2.033		6 E 2.263		6 E 2.178		6 E 2.032		6 E 1.768		6 E -0.225							E
7 N 2.279		7 N 2.227		7 N 2.505		7 N 2.406		7 N 1.810		7 N 0.948														7		7 N 2.279		7 N 2.227		7 N 2.505		7 N 2.406		7 N 1.810		7 N 0.948
8 Q 2.374		8 Q 2.108		8 Q 2.524		8 Q 2.570		8 Q 1.780		8 Q 1.014														8		8 Q 2.374		8 Q 2.108		8 Q 2.524		8 Q 2.570		8 Q 1.780		8 Q 1.014
9 D 3.240		9 D 1.413		9 D 2.917		9 D 2.898		9 D 2.267		9 D 0.416														9		9 D 3.240		9 D 1.413		9 D 2.917		9 D 2.898		9 D 2.267		9 D 0.416
10 Q 3.127		10 Q 1.449		10 Q 2.917		10 Q 2.907		10 Q 1.710		10 Q 0.606														10		10 Q 3.127		10 Q 1.449		10 Q 2.917		10 Q 2.907		10 Q 1.710		10 Q 0.606
11 K 2.102		11 K 1.567		11 K 2.533		11 K 2.606		11 K 1.675		11 K 1.154							K							11		11 K 2.102		11 K 1.567		11 K 2.533		11 K 2.606		11 K 1.675		11 K 1.154							K
12 D 2.216		12 D 1.227		12 D 2.533		12 D 2.597		12 D 2.232		12 D 0.964														12		12 D 2.216		12 D 1.227		12 D 2.533		12 D 2.597		12 D 2.232		12 D 0.964
13 Q 2.026		13 Q 1.227		13 Q 2.561		13 Q 2.588		13 Q 1.784		13 Q 0.860														13		13 Q 2.026		13 Q 1.227		13 Q 2.561		13 Q 2.588		13 Q 1.784		13 Q 0.860
14 L 2.026		14 L 1.227		14 L 2.561		14 L 2.588		14 L 1.784		14 L 0.860														14		14 L 2.026		14 L 1.227		14 L 2.561		14 L 2.588		14 L 1.784		14 L 0.860
15 E 2.298		15 E 2.263		15 E 2.384		15 E 2.269		15 E 1.678		15 E 0.786														15		15 E 2.298		15 E 2.263		15 E 2.384		15 E 2.269		15 E 1.678		15 E 0.786
16 N 2.045		16 N 2.227		16 N 2.440		16 N 2.324		16 N 1.232		16 N 0.958														16		16 N 2.045		16 N 2.227		16 N 2.440		16 N 2.324		16 N 1.232		16 N 0.958
17 Q 2.026		17 Q 2.108		17 Q 2.561		17 Q 2.588		17 Q 1.784		17 Q 0.860														17		17 Q 2.026		17 Q 2.108		17 Q 2.561		17 Q 2.588		17 Q 1.784		17 Q 0.860
18 D 3.240		18 D 1.413		18 D 2.917		18 D 2.898		18 D 2.267		18 D 0.416														18		18 D 3.240		18 D 1.413		18 D 2.917		18 D 2.898		18 D 2.267		18 D 0.416
19 Q 3.127		19 Q 1.449		19 Q 2.917		19 Q 2.907		19 Q 1.710		19 Q 0.606														19		19 Q 3.127		19 Q 1.449		19 Q 2.917		19 Q 2.907		19 Q 1.710		19 Q 0.606
20 K 2.102		20 K 1.567		20 K 2.533		20 K 2.606		20 K 1.675		20 K 1.154		Q												20		20 K 2.102		20 K 1.567		20 K 2.533		20 K 2.606		20 K 1.675		20 K 1.154		Q
21 D 2.216		21 D 1.227		21 D 2.533		21 D 2.597		21 D 2.232		21 D 0.964														21		21 D 2.216		21 D 1.227		21 D 2.533		21 D 2.597		21 D 2.232		21 D 0.964
22 Q 2.026		22 Q 1.227		22 Q 2.561		22 Q 2.588		22 Q 1.784		22 Q 0.860														22		22 Q 2.026		22 Q 1.227		22 Q 2.561		22 Q 2.588		22 Q 1.784		22 Q 0.860
23 L 2.026		23 L 1.227		23 L 2.561		23 L 2.588		23 L 1.784		23 L 0.860														23		23 L 2.026		23 L 1.227		23 L 2.561		23 L 2.588		23 L 1.784		23 L 0.860
24 E 2.298		24 E 2.263		24 E 2.384		24 E 2.269		24 E 1.678		24 E 0.786														24		24 E 2.298		24 E 2.263		24 E 2.384		24 E 2.269		24 E 1.678		24 E 0.786
25 N 2.045		25 N 2.297		25 N 2.440		25 N 2.324		25 N 1.232		25 N 0.958														25		25 N 2.045		25 N 2.297		25 N 2.440		25 N 2.324		25 N 1.232		25 N 0.958
26 Q 2.026		26 Q 2.178		26 Q 2.561		26 Q 2.588		26 Q 1.784		26 Q 0.860														26		26 Q 2.026		26 Q 2.178		26 Q 2.561		26 Q 2.588		26 Q 1.784		26 Q 0.860
27 D 3.051		27 D 1.483		27 D 2.945		27 D 2.889		27 D 1.819		27 D 0.312			D											27		27 D 3.051		27 D 1.483		27 D 2.945		27 D 2.889		27 D 1.819		27 D 0.312			D
28 Q 2.937		28 Q 1.776		28 Q 2.945		28 Q 2.898		28 Q 1.262		28 Q 0.502			0.7											28		28 Q 2.937		28 Q 1.776		28 Q 2.945		28 Q 2.898		28 Q 1.262		28 Q 0.502			0.7
29 K 1.913		29 K 1.894		29 K 2.561		29 K 2.597		29 K 1.227		29 K 1.050														29		29 K 1.913		29 K 1.894		29 K 2.561		29 K 2.597		29 K 1.227		29 K 1.050
30 N 1.894		30 N 1.553		30 N 2.683		30 N 2.862		30 N 1.779		30 N 0.951														30		30 N 1.894		30 N 1.553		30 N 2.683		30 N 2.862		30 N 1.779		30 N 0.951
31 Q 1.704		31 Q 1.800		31 Q 2.711		31 Q 2.852		31 Q 1.331		31 Q 0.847														31		31 Q 1.704		31 Q 1.800		31 Q 2.711		31 Q 2.852		31 Q 1.331		31 Q 0.847
32 L 1.704		32 L 1.884		32 L 2.711		32 L 2.852		32 L 1.331		32 L 0.847														32		32 L 1.704		32 L 1.884		32 L 2.711		32 L 2.852		32 L 1.331		32 L 0.847
33 K 1.755		33 K 2.697		33 K 2.412		33 K 2.369		33 K 0.756		33 K 0.942							K							33		33 K 1.755		33 K 2.697		33 K 2.412		33 K 2.369		33 K 0.756		33 K 0.942							K
34 N 1.805		34 N 2.357		34 N 2.440		34 N 2.424		34 N 1.315		34 N 1.029														34		34 N 1.805		34 N 2.357		34 N 2.440		34 N 2.424		34 N 1.315		34 N 1.029
35 Q 1.868		35 Q 2.287		35 Q 2.412		35 Q 2.360		35 Q 1.313		35 Q 0.753														35		35 Q 1.868		35 Q 2.287		35 Q 2.412		35 Q 2.360		35 Q 1.313		35 Q 0.753
36 S 2.829		36 S 2.287		36 S 2.823		36 S 2.725		36 S 1.350		36 S 0.481														36		36 S 2.829		36 S 2.287		36 S 2.823		36 S 2.725		36 S 1.350		36 S 0.481
37 E 3.101		37 E 2.263		37 E 2.646		37 E 2.406		37 E 1.244		37 E 0.407														37		37 E 3.101		37 E 2.263		37 E 2.646		37 E 2.406		37 E 1.244		37 E 0.407
38 N 3.038		38 N 2.297		38 N 2.674		38 N 2.470		38 N 1.246		38 N 0.683														38		38 N 3.038		38 N 2.297		38 N 2.674		38 N 2.470		38 N 1.246		38 N 0.683
39 Q 3.019		39 Q 2.178		39 Q 2.795		39 Q 2.734		39 Q 1.798		39 Q 0.585														39		39 Q 3.019		39 Q 2.178		39 Q 2.795		39 Q 2.734		39 Q 1.798		39 Q 0.585
40 D 3.051		40 D 1.483		40 D 2.945		40 D 2.889		40 D 1.819		40 D 0.312		D												40		40 D 3.051		40 D 1.483		40 D 2.945		40 D 2.889		40 D 1.819		40 D 0.312		D
41 Q 2.937		41 Q 1.776		41 Q 2.945		41 Q 2.898		41 Q 1.262		41 Q 0.502		0.7					Q							41		41 Q 2.937		41 Q 1.776		41 Q 2.945		41 Q 2.898		41 Q 1.262		41 Q 0.502		0.7					Q
42 K 1.913		42 K 1.894		42 K 2.561		42 K 2.597		42 K 1.227		42 K 1.050														42		42 K 1.913		42 K 1.894		42 K 2.561		42 K 2.597		42 K 1.227		42 K 1.050
43 N 1.894		43 N 1.553		43 N 2.683		43 N 2.862		43 N 1.779		43 N 0.951			K											43		43 N 1.894		43 N 1.553		43 N 2.683		43 N 2.862		43 N 1.779		43 N 0.951			K
44 Q 1.704		44 Q 1.800		44 Q 2.711		44 Q 2.852		44 Q 1.331		44 Q 0.847														44		44 Q 1.704		44 Q 1.800		44 Q 2.711		44 Q 2.852		44 Q 1.331		44 Q 0.847
45 L 1.704		45 L 1.884		45 L 2.711		45 L 2.852		45 L 1.331		45 L 0.847														45		45 L 1.704		45 L 1.884		45 L 2.711		45 L 2.852		45 L 1.331		45 L 0.847
46 K 1.755		46 K 2.697		46 K 2.412		46 K 2.369		46 K 0.756		46 K 0.942														46		46 K 1.755		46 K 2.697		46 K 2.412		46 K 2.369		46 K 0.756		46 K 0.942
47 N 1.805		47 N 2.357		47 N 2.440		47 N 2.424		47 N 1.315		47 N 1.029							N							47		47 N 1.805		47 N 2.357		47 N 2.440		47 N 2.424		47 N 1.315		47 N 1.029							N
48 Q 1.868		48 Q 2.287		48 Q 2.412		48 Q 2.360		48 Q 1.313		48 Q 0.753				Q										48		48 Q 1.868		48 Q 2.287		48 Q 2.412		48 Q 2.360		48 Q 1.313		48 Q 0.753				Q
49 S 2.829		49 S 2.287		49 S 2.823		49 S 2.725		49 S 1.350		49 S 0.481				0.67										49		49 S 2.829		49 S 2.287		49 S 2.823		49 S 2.725		49 S 1.350		49 S 0.481				0.67
50 E 3.101		50 E 2.263		50 E 2.646		50 E 2.406		50 E 1.244		50 E 0.407														50		50 E 3.101		50 E 2.263		50 E 2.646		50 E 2.406		50 E 1.244		50 E 0.407
51 N 3.038		51 N 2.519		51 N 2.674		51 N 2.470		51 N 1.246		51 N 0.683														51		51 N 3.038		51 N 2.519		51 N 2.674		51 N 2.470		51 N 1.246		51 N 0.683
52 Q 3.019		52 Q 2.269		52 Q 2.795		52 Q 2.734		52 Q 1.798		52 Q 0.585														52		52 Q 3.019		52 Q 2.269		52 Q 2.795		52 Q 2.734		52 Q 1.798		52 Q 0.585
53 D 2.969		53 D 1.453		53 D 3.094		53 D 3.217		53 D 2.373		53 D 0.490							D							53		53 D 2.969		53 D 1.453		53 D 3.094		53 D 3.217		53 D 2.373		53 D 0.490							D
54 Q 2.608		54 Q 1.746		54 Q 3.010		54 Q 3.126		54 Q 1.792		54 Q 0.736														54		54 Q 2.608		54 Q 1.746		54 Q 3.010		54 Q 3.126		54 Q 1.792		54 Q 0.736
55 K 1.660		55 K 2.086		55 K 2.571		55 K 2.798		55 K 1.754		55 K 1.171														55		55 K 1.660		55 K 2.086		55 K 2.571		55 K 2.798		55 K 1.754		55 K 1.171
56 K 1.641		56 K 1.613		56 K 2.692		56 K 3.062		56 K 2.306		56 K 1.073		K												56		56 K 1.641		56 K 1.613		56 K 2.692		56 K 3.062		56 K 2.306		56 K 1.073		K
57 P 1.369		57 P 0.457		57 P 2.870		57 P 3.381		57 P 2.412		57 P 1.147														57		57 P 1.369		57 P 0.457		57 P 2.870		57 P 3.381		57 P 2.412		57 P 1.147
58 I 1.122		58 I 0.930		58 I 2.786		58 I 3.281		58 I 2.388		58 I 1.203														58		58 I 1.122		58 I 0.930		58 I 2.786		58 I 3.281		58 I 2.388		58 I 1.203
59 K 0.256		59 K 2.086		59 K 2.197		59 K 2.625		59 K 1.795		59 K 1.460														59		59 K 0.256		59 K 2.086		59 K 2.197		59 K 2.625		59 K 1.795		59 K 1.460
60 K 0.256		60 K 1.613		60 K 2.197		60 K 2.625		60 K 1.795		60 K 1.460														60		60 K 0.256		60 K 1.613		60 K 2.197		60 K 2.625		60 K 1.795		60 K 1.460
61 P 0.484		61 P 1.409		61 P 2.403		61 P 2.989		61 P 2.371		61 P 1.305			P											61		61 P 0.484		61 P 1.409		61 P 2.403		61 P 2.989		61 P 2.371		61 P 1.305			P
62 I 1.122		62 I 1.409		62 I 2.786		62 I 3.281		62 I 2.388		62 I 1.203			0.83											62		62 I 1.122		62 I 1.409		62 I 2.786		62 I 3.281		62 I 2.388		62 I 1.203			0.83
63 K 1.122		63 K 2.565		63 K 2.328		63 K 2.597		63 K 1.794		63 K 1.139														63		63 K 1.122		63 K 2.565		63 K 2.328		63 K 2.597		63 K 1.794		63 K 1.139
64 K 0.895		64 K 2.092		64 K 2.122		64 K 2.233		64 K 1.218		64 K 1.294				K										64		64 K 0.895		64 K 2.092		64 K 2.122		64 K 2.233		64 K 1.218		64 K 1.294				K
65 P 1.122		65 P 0.936		65 P 2.328		65 P 2.597		65 P 1.794		65 P 1.139														65		65 P 1.122		65 P 0.936		65 P 2.328		65 P 2.597		65 P 1.794		65 P 1.139
66 G 1.761		66 G 1.391		66 G 2.711		66 G 2.889		66 G 1.811		66 G 1.037														66		66 G 1.761		66 G 1.391		66 G 2.711		66 G 2.889		66 G 1.811		66 G 1.037
67 P 0.895		67 P 1.123		67 P 2.122		67 P 2.233		67 P 1.218		67 P 1.294		P												67		67 P 0.895		67 P 1.123		67 P 2.122		67 P 2.233		67 P 1.218		67 P 1.294		P
68 K 0.800		68 K 0.439		68 K 2.103		68 K 2.069		68 K 1.248		68 K 1.228		0.88												68		68 K 0.800		68 K 0.439		68 K 2.103		68 K 2.069		68 K 1.248		68 K 1.228		0.88
69 P 0.800		69 P -0.488		69 P 2.103		69 P 2.069		69 P 1.248		69 P 1.228														69		69 P 0.800		69 P -0.488		69 P 2.103		69 P 2.069		69 P 1.248		69 P 1.228
70 I -0.066		70 I -0.015		70 I 1.973		70 I 2.096		70 I 1.250		70 I 1.549														70		70 I -0.066		70 I -0.015		70 I 1.973		70 I 2.096		70 I 1.250		70 I 1.549
71 R -0.433		71 R 0.668		71 R 1.608		71 R 1.813		71 R 1.232		71 R 1.918														71		71 R -0.433		71 R 0.668		71 R 1.608		71 R 1.813		71 R 1.232		71 R 1.918
72 P -0.433		72 P 0.686		72 P 1.608		72 P 1.813		72 P 1.232		72 P 1.918														72		72 P -0.433		72 P 0.686		72 P 1.608		72 P 1.813		72 P 1.232		72 P 1.918
73 I -0.433		73 I 0.686		73 I 1.608		73 I 1.813		73 I 1.232		73 I 1.918														73		73 I -0.433		73 I 0.686		73 I 1.608		73 I 1.813		73 I 1.232		73 I 1.918
74 V 0.433		74 V 1.842		74 V 2.197		74 V 2.470		74 V 1.825		74 V 1.661														74		74 V 0.433		74 V 1.842		74 V 2.197		74 V 2.470		74 V 1.825		74 V 1.661
75 K 0.300		75 K 2.429		75 K 2.010		75 K 2.269		75 K 1.219		75 K 1.882														75		75 K 0.300		75 K 2.429		75 K 2.010		75 K 2.269		75 K 1.219		75 K 1.882
76 P 0.528		76 P 2.088		76 P 2.216		76 P 2.634		76 P 1.795		76 P 1.727			P											76		76 P 0.528		76 P 2.088		76 P 2.216		76 P 2.634		76 P 1.795		76 P 1.727			P
77 K 1.363		77 K 2.221		77 K 2.552		77 K 2.807		77 K 1.813		77 K 1.446														77		77 K 1.363		77 K 2.221		77 K 2.552		77 K 2.807		77 K 1.813		77 K 1.446
78 P 1.925		78 P 1.880		78 P 2.870		78 P 2.971		78 P 1.832		78 P 0.898														78		78 P 1.925		78 P 1.880		78 P 2.870		78 P 2.971		78 P 1.832		78 P 0.898
79 K 1.894		79 K 1.521		79 K 2.617		79 K 2.488		79 K 1.257		79 K 0.874														79		79 K 1.894		79 K 1.521		79 K 2.617		79 K 2.488		79 K 1.257		79 K 0.874
80 T 2.140		80 T 1.048		80 T 2.702		80 T 2.588		80 T 1.280		80 T 0.817
81 T 1.913		81 T 1.133		81 T 2.253		81 T 1.950		81 T 0.686		81 T -0.258														1	Bcepred	1 N 1.173	Bcepred	1 N 2.118	Bcepred	1 N 0.150	Bcepred	1 N 2.096	Bcepred	1 N 0.835	Bcepred	1 N -3.813	ABCpred				BepiPred
82 T 1.913		82 T 1.217		82 T 2.253		82 T 1.950		82 T 0.686		82 T -0.258														2	Hydrophilicity	2 S 1.805	Flexibility	2 S 2.118	Accessibility	2 S 0.879	Exposed surface	2 S 2.096	Polarity	2 S 1.264	Antegenic propensity	2 S -2.812
83 Q 2.045		83 Q 1.084		83 Q 2.132		83 Q 1.677		83 Q 0.691		83 Q -0.349		T												3		3 A 2.298		3 A 1.890		3 A 1.664		3 A 2.142		3 A 1.804		3 A -1.828
84 A 2.210		84 A 1.169		84 A 2.262		84 A 1.886		84 A 1.270		84 A -0.416														4		4 R 2.741		4 R 2.721		4 R 2.421		4 R 2.132		4 R 1.784		4 R -0.931
85 P 2.014		85 P 1.796		85 P 2.309		85 P 2.005		85 P 1.269		85 P -0.237			p											5		5 D 2.659		5 D 1.704		5 D 2.113		5 D 1.777		5 D 1.744		5 D -0.817
86 E 2.178		86 E 1.796		86 E 2.440		86 E 2.214		86 E 1.849		86 E -0.304			0.93											6		6 E 2.608		6 E 0.840		6 E 2.412		6 E 2.260		6 E 2.318		6 E -0.912						E
87 E 2.159		87 E 1.796		87 E 2.103		87 E 1.795		87 E 1.806		87 E -0.467														7		7 N 1.894		7 N -0.142		7 N 2.328		7 N 2.269		7 N 2.324		7 N 0.533
88 P 2.159		88 P 1.796		88 P 2.346		88 P 2.069		88 P 1.825		88 P 0.763														8		8 G 1.122		8 G -0.260		8 G 1.758		8 G 1.777		8 G 1.701		8 G 0.856		G				G
89 E 2.520		89 E 1.796		89 E 2.431		89 E 2.160		89 E 2.406		89 E 0.517														9		9 K 0.370		9 K -1.294		9 K 1.739		9 K 1.695		9 K 1.231		9 K 1.197		0.95
90 G 2.520		90 G 1.796		90 G 2.431		90 G 2.160		90 G 2.406		90 G 0.517														10		10 L 0.206		10 L -1.516		10 L 1.608		10 L 1.485		10 L 0.652		10 L 1.264
91 P 2.159		91 P 1.796		91 P 2.346		91 P 2.069		91 P 1.825		91 P 0.763		p												11		11 I -0.357		11 I -0.685		11 I 1.561		11 I 1.412		11 I 0.630		11 I 1.709
92 E 2.520		92 E 1.796		92 E 2.431		92 E 2.160		92 E 2.406		92 E 0.517		0.94												12		12 Y -0.275		12 Y 0.249		12 Y 1.870		12 Y 1.768		12 Y 0.671		12 Y 1.595
93 E 2.387		93 E 1.796		93 E 2.094		93 E 1.750		93 E 1.806		93 E 0.543														13		13 T -0.275		13 T 1.195		13 T 1.412		13 T 1.084		13 T 0.076		13 T 1.531						T
94 P 2.159		94 P 1.796		94 P 2.346		94 P 2.069		94 P 1.825		94 P 0.763														14		14 Y 0.749		14 Y 0.297		14 Y 1.795		14 Y 1.385		14 Y 0.111		14 Y 0.983
95 E 2.520		95 E 1.796		95 E 2.431		95 E 2.160		95 E 2.406		95 E 0.517														15		15 N 1.887		15 N 1.243		15 N 2.206		15 N 1.722		15 N 0.599		15 N 0.652
96 G 2.520		96 G 1.796		96 G 2.431		96 G 2.160		96 G 2.406		96 G 0.517														16		16 G 1.887		16 G 1.125		16 G 2.206		16 G 1.722		16 G 0.599		16 G 0.652
97 P 2.159		97 P 1.796		97 P 2.346		97 P 2.069		97 P 1.825		97 P 0.763				p										17		17 N 2.191		17 N 1.329		17 N 2.281		17 N 1.886		17 N 1.068		17 N 0.602
98 E 2.520		98 E 1.796		98 E 2.431		98 E 2.160		98 E 2.406		98 E 0.517				0.92										18		18 D 2.640		18 D 1.295		18 D 2.225		18 D 1.804		18 D 1.068		18 D 0.311
99 E 2.387		99 E 1.796		99 E 2.094		99 E 1.750		99 E 1.806		99 E 0.543														19		19 Y 2.558		19 Y 0.756		19 Y 2.374		19 Y 2.132		19 Y 1.622		19 Y 0.489
100P 2.159		100P 1.848		100P 2.346		100P 2.069		100P 1.825		100P 0.763														20		20 D 2.690		20 D 1.048		20 D 2.711		20 D 2.543		20 D 2.222		20 D 0.462
101E 2.520		101E 1.848		101E 2.431		101E 2.160		101E 2.406		101E 0.517			p											21		21 T 2.381		21 T 1.084		21 T 2.412		21 T 2.233		21 T 2.181		21 T -0.435
102G 2.387		102G 1.848		102G 2.094		102G 1.750		102G 1.806		102G 0.543														22		22 K 1.483		22 K 1.133		22 K 2.132		22 K 1.959		22 K 1.709		22 K -0.481
103P 2.026		103P 1.796		103P 2.010		103P 1.658		103P 1.226		103P 0.790														23		23 E 2.096		23 E 0.301		23 E 2.206		23 E 2.087		23 E 2.290		23 E -0.839
104E 2.387		104E 1.796		104E 2.094		104E 1.750		104E 1.806		104E 0.543														24		24 A 2.096		24 A -0.599		24 A 2.206		24 A 2.087		24 A 2.290		24 A -0.839		E
105G 2.387		105G 1.796		105G 2.094		105G 1.750		105G 1.806		105G 0.543		p												25		25 M 1.900		25 M -0.108		25 M 2.010		25 M 1.932		25 M 2.270		25 M -1.890
106P 2.159		106P 1.796		106P 2.346		106P 2.069		106P 1.825		106P 0.763					P									26		26 E 1.034		26 E 0.820		26 E 1.421		26 E 1.276		26 E 1.677		26 E -1.634		M
107E 2.520		107E 1.796		107E 2.431		107E 2.160		107E 2.406		107E 0.517					0.89									27		27 D 0.920		27 D 0.784		27 D 1.421		27 D 1.285		27 D 1.120		27 D -1.444		0.89
108E 2.387		108E 1.221		108E 2.094		108E 1.750		108E 1.806		108E 0.543														28		28 A 1.053		28 A -0.162		28 A 1.851		28 A 1.759		28 A 1.744		28 A -0.435						A
109P 2.159		109P 1.273		109P 2.346		109P 2.069		109P 1.825		109P 0.763														29		29 I 1.951		29 I 0.197		29 I 2.132		29 I 2.032		29 I 2.216		29 I -0.388
110E 2.159		110E 1.273		110E 2.103		110E 1.795		110E 1.806		110E -0.467														30		30 Q 1.337		30 Q 1.060		30 Q 2.057		30 Q 1.905		30 Q 1.636		30 Q -0.030
111G 2.026		111G 1.273		111G 1.767		111G 1.385		111G 1.207		111G -0.440														31		31 R 0.838		31 R 1.401		31 R 2.029		31 R 1.859		31 R 1.166		31 R 0.199
112P 1.666		112P 1.221		112P 1.683		112P 1.294		112P 0.626		112P -0.194														32		32 D 1.337		32 D 0.263		32 D 2.300		32 D 2.178		32 D 1.655		32 D 1.200
113A 2.026		113A 1.221		113A 1.767		113A 1.385		113A 1.207		113A -0.440				p										33		33 Y 2.203		33 Y -0.450		33 Y 2.888		33 Y 2.834		33 Y 2.248		33 Y 0.943
114G 2.026		114G 1.796		114G 1.767		114G 1.385		114G 1.207		114G -0.440														34		34 P 1.318		34 P 0.447		34 P 2.421		34 P 2.442		34 P 2.207		34 P 1.102			P
115P 1.799		115P 1.796		115P 2.019		115P 1.704		115P 1.226		115P -0.221			P											35		35 D 0.471		35 D -0.086		35 D 1.926		35 D 1.923		35 D 1.587		35 D 1.354			0.82
116E 2.159		116E 1.796		116E 2.103		116E 1.795		116E 1.806		116E -0.467			0.89											36		36 K 0.168		36 K 0.003		36 K 1.851		36 K 1.759		36 K 1.118		36 K 1.403
117E 2.387		117E 1.221		117E 2.094		117E 1.750		117E 1.806		117E 0.543														37		37 I -0.294		37 I -0.202		37 I 1.533		37 I 1.476		37 I 1.103		37 I 1.323
118P 2.159		118P 1.273		118P 2.346		118P 2.069		118P 1.825		118P 0.763														38		38 F -0.066		38 F 0.662		38 F 1.281		38 F 1.157		38 F 1.084		38 F 1.103
119E 2.159		119E 1.273		119E 2.103		119E 1.795		119E 1.806		119E -0.467														39		39 T -0.338		39 T 1.445		39 T 1.001		39 T 0.793		39 T 0.595		39 T 1.112
120G 2.026		120G 1.273		120G 1.767		120G 1.385		120G 1.207		120G -0.440														40		40 F -0.066		40 F 1.563		40 F 0.823		40 F 0.474		40 F 0.489		40 F 1.038
121P 1.666		121P 1.221		121P 1.683		121P 1.294		121P 0.626		121P -0.194														41		41 G 0.882		41 G 2.347		41 G 1.262		41 G 0.802		41 G 0.528		41 G 0.603		F
122A 2.026		122A 1.221		122A 1.767		122A 1.385		122A 1.207		122A -0.440					P									42		42 G 1.906		42 G 2.347		42 G 1.627		42 G 1.157		42 G 0.564		42 G 0.239
123G 2.026		123G 1.796		123G 1.767		123G 1.385		123G 1.207		123G -0.440														43		43 D 2.020		43 D 2.551		43 D 1.730		43 D 1.312		43 D 0.585		43 D 0.086
124P 1.799		124P 1.796		124P 2.019		124P 1.704		124P 1.226		124P -0.221		p												44		44 N 2.962		44 N 2.844		44 N 1.786		44 N 1.312		44 N 0.581		44 N -0.165						N
125E 2.159		125E 1.796		125E 2.103		125E 1.795		125E 1.806		125E -0.467		0.95												45		45 N 2.962		45 N 3.048		45 N 2.244		45 N 1.996		45 N 1.175		45 N -0.101
126E 2.387		126E 1.796		126E 2.094		126E 1.750		126E 1.806		126E 0.543														46		46 N 2.962		46 N 3.270		46 N 2.702		46 N 2.679		46 N 1.770		46 N -0.036
127P 2.159		127P 1.796		127P 2.346		127P 2.069		127P 1.825		127P 0.763														47		47 G 2.595		47 G 2.337		47 G 2.860		47 G 2.834		47 G 1.906		47 G -0.028
128E 2.520		128E 1.796		128E 2.431		128E 2.160		128E 2.406		128E 0.517														48		48 K 2.513		48 K 2.249		48 K 3.010		48 K 3.162		48 K 2.460		48 K 0.150						K
129G 2.520		129G 1.796		129G 2.431		129G 2.160		129G 2.406		129G 0.517														49		49 K 1.565		49 K 1.093		49 K 2.571		49 K 2.834		49 K 2.421		49 K 0.585
130P 2.159		130P 1.796		130P 2.346		130P 2.069		130P 1.825		130P 0.763				P										50		50 R 1.755		50 R 1.117		50 R 2.543		50 R 2.843		50 R 2.869		50 R 0.689			K
131E 2.520		131E 1.796		131E 2.431		131E 2.160		131E 2.406		131E 0.517			P	0.85										51		51 K 0.888		51 K 1.135		51 K 2.412		51 K 2.871		51 K 2.871		51 K 1.010
132E 2.387		132E 1.221		132E 2.094		132E 1.750		132E 1.806		132E 0.543														52		52 I 0.939		52 I -0.200		52 I 2.113		52 I 2.388		52 I 2.296		52 I 1.105
133P 2.159		133P 1.273		133P 2.346		133P 2.069		133P 1.825		133P 0.763														53		53 D 0.939		53 D 0.956		53 D 2.113		53 D 2.388		53 D 2.296		53 D 1.105						D
134E 2.159		134E 1.273		134E 2.103		134E 1.795		134E 1.806		134E -0.467														54		54 I 0.041		54 I 1.044		54 I 1.702		54 I 1.932		54 I 1.697		54 I 1.128			I			I
135G 2.026		135G 1.273		135G 1.767		135G 1.385		135G 1.207		135G -0.440														55		55 S 0.041		55 S 1.978		55 S 1.702		55 S 1.932		55 S 1.697		55 S 1.128			0.86
136P 1.666		136P 1.221		136P 1.683		136P 1.294		136P 0.626		136P -0.194			p											56		56 K 0.907		56 K 1.732		56 K 1.832		56 K 1.905		56 K 1.695		56 K 0.807						K
137A 2.026		137A 1.221		137A 1.767		137A 1.385		137A 1.207		137A -0.440		p	0.92											57		57 W 0.718		57 W 1.391		57 W 1.860		57 W 1.895		57 W 1.247		57 W 0.703
138G 2.026		138G 2.034		138G 1.767		138G 1.385		138G 1.207		138G -0.440														58		58 K 1.666		58 K 1.720		58 K 2.300		58 K 2.224		58 K 1.286		58 K 0.268
139P 1.799		139P 1.946		139P 2.019		139P 1.704		139P 1.226		139P -0.221														59		59 G 1.584		59 G 1.744		59 G 2.346		59 G 2.224		59 G 1.285		59 G 0.149
140E 1.932		140E 2.126		140E 2.206		140E 1.905		140E 1.832		140E -0.442														60		60 N 0.642		60 N 1.726		60 N 1.832		60 N 1.540		60 N 0.695		60 N 0.335
141E 2.431		141E 2.090		141E 2.477		141E 2.224		141E 2.321		141E 0.560														61		61 N 1.685		61 N 1.948		61 N 1.963		61 N 1.677		61 N 0.690		61 N 0.473
142P 2.703		142P 2.054		142P 2.758		142P 2.588		142P 2.809		142P 0.550														62		62 T 1.767		62 T 1.014		62 T 1.814		62 T 1.349		62 T 0.136		62 T 0.295
143R 3.202		143R 2.323		143R 2.786		143R 2.634		143R 3.279		143R 0.321														63		63 F 1.767		63 F 0.349		63 F 2.272		63 F 2.032		63 F 0.731		63 F 0.360
144D 3.342		144D 1.413		144D 2.730		144D 2.588		144D 3.169		144D 0.339														64		64 S 0.819		64 S 1.062		64 S 1.832		64 S 1.704		64 S 0.692		64 S 0.794
145D 3.209		145D 1.413		145D 2.393		145D 2.178		145D 2.569		145D 0.365														65		65 N -0.205		65 N 0.782		65 N 1.468		65 N 1.349		65 N 0.655		65 N 1.158						N
146D 2.842		146D 1.449		146D 2.029		146D 1.895		146D 2.552		146D 0.734				D										66		66 K 0.098		66 K -0.152		66 K 1.543		66 K 1.513		66 K 1.124		66 K 1.109
147D 3.209		147D 1.485		147D 1.870		147D 1.741		147D 2.416		147D 0.726														67		67 I 1.173		67 I -1.486		67 I 1.935		67 I 1.923		67 I 1.720		67 I 0.831
148G 3.070		148G 1.485		148G 1.926		148G 1.786		148G 2.527		148G 0.709														68		68 F 0.256		68 F -0.587		68 F 1.646		68 F 1.750		68 F 1.701		68 F 0.993		F
149V 2.931		149V 1.433		149V 1.982		149V 1.832		149V 2.637		149V 0.691														69		69 D -0.819		69 D 0.215		69 D 1.365		69 D 1.458		69 D 1.686		69 D 1.128		0.93
150D 2.931		150D 2.343		150D 1.982		150D 1.832		150D 2.637		150D 0.691														70		70 E -0.686		70 E -0.731		70 E 1.244		70 E 1.185		70 E 1.691		70 E 1.037			D
151E 2.791		151E 2.343		151E 2.038		151E 1.877		151E 2.748		151E 0.674														71		71 I 0.180		71 I -0.697		71 I 1.375		71 I 1.157		71 I 1.689		71 I 0.716
152E 2.697		152E 2.022		152E 2.477		152E 2.397		152E 3.373		152E 0.673			E											72		72 W 0.642		72 W -0.779		72 W 1.692		72 W 1.440		72 W 1.704		72 W 0.797
153D 3.563		153D 1.702		153D 2.870		153D 2.725		153D 3.860		153D 0.075														73		73 E 0.452		73 E 0.263		73 E 1.720		73 E 1.431		73 E 1.256		73 E 0.693
154E 2.931		154E 1.417		154E 2.141		154E 2.725		154E 3.431		154E -0.926														74		74 G -0.161		74 G 0.297		74 G 1.646		74 G 1.303		74 G 0.676		74 G 1.051
155R 2.437		155R 1.097		155R 1.356		155R 2.679		155R 2.892		155R -1.910														75		75 Y 0.977		75 Y 0.209		75 Y 2.057		75 Y 1.640		75 Y 1.163		75 Y 0.720
156D 1.944		156D 0.538		156D 0.571		156D 2.634		156D 2.352		156D -2.894														76		76 N 2.052		76 N 1.447		76 N 2.337		76 N 1.932		76 N 1.178		76 N 0.585				N
																								77		77 Y 2.191		77 Y 0.838		77 Y 2.281		77 Y 1.886		77 Y 1.068		77 Y 0.602				0.59
																								78		78 D 2.191		78 D 2.076		78 D 2.739		78 D 2.570		78 D 1.662		78 D 0.667						D
																								79		79 N 2.444		79 N 2.146		79 N 2.487		79 N 2.333		79 N 1.643		79 N -0.675
																								80		80 D 2.362		80 D 1.363		80 D 2.636		80 D 2.661		80 D 2.197		80 D -0.497						D
																								81		81 K 2.924		81 K 1.656		81 K 2.683		81 K 2.734		81 K 2.218		81 K -0.942
																								82		82 A 1.710		82 A 0.728		82 A 2.346		82 A 2.369		82 A 1.733		82 A -0.682
																								83		83 K 1.628		83 K 0.614		83 K 2.496		83 K 2.698		83 K 2.287		83 K -0.504
																								84		84 N 0.762		84 N 0.614		84 N 2.103		84 N 2.369		84 N 1.800		84 N 0.094		K	N
																								85		85 F 0.136		85 F 0.495		85 F 1.646		85 F 1.777		85 F 1.223		85 F -0.027			0.66
																								86		86 K 0.364		86 K 1.501		86 K 2.094		86 K 2.415		86 K 1.817		86 K 1.049
																								87		87 V 0.332		87 V 0.465		87 V 1.842		87 V 1.932		87 V 1.243		87 V 1.024
																								88		88 M 0.250		88 M 0.387		88 M 1.991		88 M 2.260		88 M 1.797		88 M 1.202
																								89		89 K 0.250		89 K 1.111		89 K 1.973		89 K 2.315		89 K 1.798		89 K 1.386
																								90		90 T -0.692		90 T 0.854		90 T 1.459		90 T 1.631		90 T 1.207		90 T 1.572
																								91		91 K -0.016		91 K 0.854		91 K 1.879		91 K 1.950		91 K 1.246		91 K 0.871
																								92		92 L 0.743		92 L 0.632		92 L 2.216		92 L 2.269		92 L 1.829		92 L 0.899				K
																								93		93 F 0.762		93 F 1.668		93 F 2.094		93 F 2.005		93 F 1.277		93 F 0.998						F
																								94		94 N 0.876		94 N 1.435		94 N 2.197		94 N 2.160		94 N 1.297		94 N 0.844		N
																								95		95 E 0.876		95 E 1.639		95 E 2.197		95 E 2.160		95 E 1.297		95 E 0.844		0.68
																								96		96 Q 1.337		96 Q 0.740		96 Q 2.533		96 Q 2.388		96 Q 1.311		96 Q 0.741
																								97		97 N 2.185		97 N 0.249		97 N 3.029		97 N 2.907		97 N 1.932		97 N 0.489
																								98		98 K 1.236		98 K -0.270		98 K 2.589		98 K 2.579		98 K 1.893		98 K 0.924						K
																								99		99 Y 0.876		99 Y -0.474		99 Y 2.262		99 Y 2.214		99 Y 1.293		99 Y -0.060
																								100		100R 0.629		100R -0.068		100R 2.094		100R 2.014		100R 1.871		100R 0.044			Y	R
																								101		101I 0.547		101I -0.050		101I 1.786		101I 1.658		101I 1.830		101I 0.157				0.6
																								102		102A 0.319		102A 1.107		102A 1.337		102A 1.020		102A 1.236		102A -0.918
																								103		103H 0.800		103H 0.902		103H 1.533		103H 1.422		103H 1.811		103H -1.185
																								104		104G 0.895		104G 0.487		104G 1.552		104G 1.586		104G 1.781		104G -1.119
																								105		105A 0.819		105A 0.692		105A 1.608		105A 1.613		105A 1.784		105A -1.006
																								106		106K 0.180		106K 1.547		106K 1.468		106K 1.595		106K 1.786		106K 0.326			K
																								107		107K 0.408		107K 1.547		107K 1.758		107K 2.060		107K 1.761		107K 0.124			0.68
																								50		50 S 1.963		50 S 2.902		50 S 1.281		50 S 0.929		50 S 0.520		50 S 0.112		S
																								51		51 G 1.660		51 G 2.537		51 G 1.206		51 G 0.765		51 G 0.051		51 G 0.162		0.88
																								52		52 S 1.938		52 S 2.401		52 S 1.356		52 S 0.920		52 S 0.071		52 S 1.332
																								53		53 T 2.501		53 T 2.036		53 T 1.674		53 T 1.084		53 T 0.090		53 T 0.784
																								54		54 T 2.418		54 T 2.036		54 T 1.720		54 T 1.084		54 T 0.090		54 T 0.665
																								55		55 S 2.387		55 S 1.545		55 S 1.926		55 S 1.285		55 S 0.110		55 S 0.705			T
																								56		56 T 2.355		56 T 1.048		56 T 2.103		56 T 1.504		56 T 0.132		56 T 0.709
																								57		57 T 2.159		57 T 1.413		57 T 1.907		57 T 1.349		57 T 0.112		57 T -0.342
																								58		58 T 1.963		58 T 1.413		58 T 1.954		58 T 1.467		58 T 0.111		58 T -0.163			T
																								59		59 Q 1.963		59 Q 1.413		59 Q 1.954		59 Q 1.467		59 Q 0.111		59 Q -0.163			0.79
																								60		60 A 1.963		60 A 1.413		60 A 1.954		60 A 1.467		60 A 0.111		60 A -0.163
																								61		61 P 1.963		61 P 2.269		61 P 1.954		61 P 1.467		61 P 0.111		61 P -0.163
																								62		62 S 1.963		62 S 2.485		62 S 1.954		62 S 1.467		62 S 0.111		62 S -0.163
																								63		63 T 1.995		63 T 2.485		63 T 1.776		63 T 1.248		63 T 0.089		63 T -0.166
																								64		64 T 2.355		64 T 1.790		64 T 2.103		64 T 1.613		64 T 0.688		64 T 0.817
																								65		65 T 2.633		65 T 1.874		65 T 2.010		65 T 1.494		65 T 0.689		65 T 0.757
																								66		66 S 1.641		66 S 2.239		66 S 1.776		66 S 1.349		66 S 0.675		66 S 1.032		T
																								67		67 E 1.805		67 E 1.874		67 E 1.907		67 E 1.558		67 E 1.254		67 E 0.965		E
																								68		68 S 1.887		68 S 2.154		68 S 1.860		68 S 1.558		68 S 1.255		68 S 1.084		0.86
																								69		69 L 1.887		69 L 1.790		69 L 1.860		69 L 1.558		69 L 1.255		69 L 1.084
																								70		70 E 1.887		70 E 2.850		70 E 1.860		70 E 1.558		70 E 1.255		70 E 1.084
																								71		71 S 1.723		71 S 3.130		71 S 1.730		71 S 1.349		71 S 0.675		71 S 1.151
																								72		72 T 1.723		72 T 3.130		72 T 1.730		72 T 1.349		72 T 0.675		72 T 1.151
																								73		73 S 2.716		73 S 3.495		73 S 1.963		73 S 1.494		73 S 0.690		73 S 0.876
																								74		74 T 2.633		74 T 3.495		74 T 1.786		74 T 1.285		74 T 0.110		74 T 1.062			S
																								75		75 S 2.633		75 S 3.579		75 S 1.786		75 S 1.285		75 S 0.110		75 S 1.062				S
																								76		76 S 2.716		76 S 3.333		76 S 1.739		76 S 1.285		76 S 0.110		76 S 1.182				0.81
																								77		77 S 2.798		77 S 2.836		77 S 1.917		77 S 1.494		77 S 0.690		77 S 0.995
																								78		78 S 2.912		78 S 2.339		78 S 2.019		78 S 1.649		78 S 0.710		78 S 0.842
																								79		79 S 2.633		79 S 2.339		79 S 2.113		79 S 1.768		79 S 0.709		79 S 0.902
																								80		80 E 2.355		80 E 2.110		80 E 2.206		80 E 1.886		80 E 0.708		80 E 0.962
																								81		81 N 2.355		81 N 1.535		81 N 2.206		81 N 1.886		81 N 0.708		81 N 0.962
																								82		82 P 2.305		82 P 1.417		82 P 2.047		82 P 1.686		82 P 0.688		82 P 0.802
																								83		83 P 2.026		83 P 1.058		83 P 1.898		83 P 1.531		83 P 0.668		83 P -0.368		P
																								84		84 S 1.862		84 S 0.700		84 S 1.767		84 S 1.321		84 S 0.088		84 S -0.301			S
																								85		85 G 1.552		85 G -0.156		85 G 1.468		85 G 1.011		85 G 0.048		85 G -1.198			0.82
																								86		86 A 1.552		86 A -0.783		86 A 1.225		86 A 0.738		86 A 0.029		86 A -2.428
																								87		87 T 1.552		87 T -0.292		87 T 0.982		87 T 0.465		87 T 0.010		87 T -3.658
																								88		88 A 1.274		88 A -0.897		88 A 0.832		88 A 0.310		88 A -0.010		88 A -4.828
																								89		89 A 1.242		89 A -0.358		89 A 1.038		89 A 0.510		89 A 0.010		89 A -4.787
																								90		90 A 0.844		90 A -0.683		90 A 1.029		90 A 0.556		90 A 0.027		90 A -3.832
																								91		91 A 1.148		91 A -0.192		91 A 1.103		91 A 0.720		91 A 0.496		91 A -3.882				A
																								92		92 T 0.509		92 T 0.664		92 T 0.963		92 T 0.701		92 T 0.498		92 T -2.550		T
																								93		93 M 0.705		93 M 0.664		93 M 1.160		93 M 0.856		93 M 0.518		93 M -1.499		0.94
																								94		94 D 0.983		94 D 1.269		94 D 1.309		94 D 1.011		94 D 0.538		94 D -0.329
																								95		95 I 1.179		95 I 0.730		95 I 1.505		95 I 1.166		95 I 0.558		95 I 0.721
																								96		96 T 1.179		96 T 1.413		96 T 1.505		96 T 1.166		96 T 0.558		96 T 0.721
																								97		97 S 1.578		97 S 1.461		97 S 1.515		97 S 1.121		97 S 0.540		97 S -0.234
																								98		98 T 1.078		98 T 1.181		98 T 1.487		98 T 1.075		98 T 0.071		98 T -0.005
																								99		99 T 2.216		99 T 1.181		99 T 1.898		99 T 1.412		99 T 0.558		99 T -0.335
																								100		100A 2.381		100A 1.181		100A 2.029		100A 1.622		100A 1.137		100A -0.402			T	A
																								101		101P 2.298		101P 1.672		101P 2.075		101P 1.622		101P 1.137		101P -0.521				0.84
																								102		102D 2.298		102D 1.804		102D 2.075		102D 1.622		102D 1.137		102D -0.521
																								103		103E 2.298		103E 1.756		103E 2.075		103E 1.622		103E 1.137		103E -0.521
																								104		104T 2.494		104T 1.181		104T 2.272		104T 1.777		104T 1.157		104T 0.530
																								105		105T 2.690		105T 1.048		105T 2.225		105T 1.658		105T 1.158		105T 0.350
																								106		106T 2.191		106T 0.558		106T 1.954		106T 1.339		106T 0.669		106T -0.651
																								107		107T 1.830		107T -0.030		107T 1.870		107T 1.248		107T 0.089		107T -0.405
																								108		108T 1.634		108T -0.520		108T 1.674		108T 1.093		108T 0.069		108T -1.455		T
																								109		109A 1.072		109A -0.520		109A 1.356		109A 0.929		109A 0.050		109A -0.907
																								110		110P 0.876		110P 0.055		110P 1.160		110P 0.774		110P 0.030		110P -1.958
																								111		111A 0.876		111A 0.187		111A 1.160		111A 0.774		111A 0.030		111A -1.958
																								112		112V 1.040		112V 0.678		112V 1.290		112V 0.984		112V 0.610		112V -2.025
																								113		113A 1.236		113A 1.265		113A 1.487		113A 1.139		113A 0.630		113A -0.975			A
																								114		114T 1.432		114T 1.756		114T 1.440		114T 1.020		114T 0.631		114T -1.154			0.87
																								115		115E 1.628		115E 1.756		115E 1.636		115E 1.175		115E 0.651		115E -0.103
																								116		116T 2.191		116T 1.672		116T 1.954		116T 1.339		116T 0.669		116T -0.651				E
																								117		117T 2.387		117T 1.539		117T 2.150		117T 1.494		117T 0.689		117T 0.400
																								118		118T 2.387		118T 1.048		118T 2.150		118T 1.494		118T 0.689		118T 0.400
																								119		119T 2.026		119T 0.461		119T 2.066		119T 1.403		119T 0.108		119T 0.646
																								120		120T 1.830		120T 0.461		120T 1.870		120T 1.248		120T 0.089		120T -0.405
																								121		121T 1.268		121T 0.461		121T 1.552		121T 1.084		121T 0.070		121T 0.143				T
																								122		122P 1.268		122P 0.461		122P 1.552		122P 1.084		122P 0.070		122P 0.143				0.81
																								123		123A 1.268		123A 0.594		123A 1.552		123A 1.084		123A 0.070		123A 0.143
																								124		124V 1.268		124V 0.594		124V 1.552		124V 1.084		124V 0.070		124V 0.143
																								125		125T 1.268		125T 1.048		125T 1.552		125T 1.084		125T 0.070		125T 0.143
																								126		126T 1.268		126T 1.048		126T 1.309		126T 0.811		126T 0.051		126T -1.087
																								127		127T 1.268		127T 1.133		127T 1.552		127T 1.084		127T 0.070		127T 0.143
																								128		128T 1.830		128T 0.642		128T 1.870		128T 1.248		128T 0.089		128T -0.405		T
																								129		129A 1.995		129A 0.509		129A 2.001		129A 1.458		129A 0.668		129A -0.472		0.91	T
																								130		130P 1.799		130P 1.000		130P 1.804		130P 1.303		130P 0.648		130P -1.523
																								131		131T 1.603		131T 1.000		131T 1.851		131T 1.422		131T 0.647		131T -1.343
																								132		132E 1.603		132E 0.413		132E 1.851		132E 1.422		132E 0.647		132E -1.343
																								133		133A 1.603		133A 0.694		133A 2.094		133A 1.695		133A 0.666		133A -0.113
																								134		134P 1.236		134P 1.525		134P 1.730		134P 1.412		134P 0.649		134P 0.256
																								135		135T 1.318		135T 1.742		135T 1.683		135T 1.412		135T 0.649		135T 0.375
																								136		136P 1.186		136P 1.251		136P 1.804		136P 1.686		136P 0.644		136P 0.466
																								137		137V 1.546		137V 1.383		137V 2.132		137V 2.050		137V 1.244		137V 1.450				P
																								138		138S 1.546		138S 1.970		138S 1.889		138S 1.777		138S 1.225		138S 0.220
																								139		139K 1.546		139K 1.605		139K 1.889		139K 1.777		139K 1.225		139K 0.220			K
																								140		140E 1.742		140E 1.349		140E 1.842		140E 1.658		140E 1.226		140E 0.040			0.76
																								141		141A 2.305		141A 1.629		141A 2.160		141A 1.823		141A 1.244		141A -0.507
																								142		142T 2.387		142T 2.485		142T 2.337		142T 2.032		142T 1.823		142T -0.694
																								143		143T 2.437		143T 2.850		143T 2.038		143T 1.549		143T 1.249		143T -0.599
																								144		144T 2.355		144T 2.717		144T 1.860		144T 1.339		144T 0.669		144T -0.413		T
																								145		145E 2.633		145E 2.227		145E 2.010		145E 1.494		145E 0.689		145E 0.757				E
																								146		146S 2.437		146S 2.279		146S 2.057		146S 1.613		146S 0.688		146S 0.936				0.57
																								147		147S 2.241		147S 1.914		147S 1.860		147S 1.458		147S 0.669		147S -0.114
																								148		148S 2.273		148S 1.597		148S 1.655		148S 1.257		148S 0.649		148S -0.155
																								149		149P 2.159		149P 0.646		149P 1.655		149P 1.267		149P 0.091		149P 0.035
																								150		150A 2.381		150A 1.143		150A 1.776		150A 1.431		150A 0.560		150A -0.134
																								151		151G 1.736		151G 1.998		151G 1.505		151G 1.267		151G 0.542		151G 0.295		G
																								152		152Q 1.736		152Q 1.862		152Q 1.505		152Q 1.267		152Q 0.542		152Q 0.295		0.77
																								153		153D 2.014		153D 1.862		153D 1.412		153D 1.148		153D 0.543		153D 0.235
																								154		154V 2.210		154V 1.227		154V 1.608		154V 1.303		154V 0.563		154V 1.286
																								155		155S 2.178		155S 1.898		155S 1.814		155S 1.504		155S 0.583		155S 1.326			V
																								156		156S 1.565		156S 1.898		156S 1.365		156S 1.121		156S 0.542		156S 1.751
																								157		157T 1.426		157T 1.898		157T 1.421		157T 1.166		157T 0.653		157T 1.734
																								158		158T 2.071		158T 2.263		158T 1.692		158T 1.330		158T 0.671		158T 1.305					T
																								159		159V 2.071		159V 2.627		159V 1.692		159V 1.330		159V 0.671		159V 1.305					0.75
																								160		160E 2.071		160E 2.627		160E 1.692		160E 1.330		160E 0.671		160E 1.305
																								161		161S 2.153		161S 2.411		161S 1.646		161S 1.330		161S 0.671		161S 1.424				E
																								162		162S 1.590		162S 2.130		162S 1.328		162S 1.166		162S 0.653		162S 1.972
																								163		163S 1.957		163S 2.088		163S 1.692		163S 1.449		163S 0.670		163S 1.603
																								164		164S 1.957		164S 2.046		164S 1.692		164S 1.449		164S 0.670		164S 1.603
																								165		165V 1.812		165V 2.046		165V 1.973		165V 1.768		165V 1.275		165V 1.443
																								166		166P 1.666		166P 2.633		166P 2.253		166P 2.087		166P 1.879		166P 1.282				P
																								167		167E 1.666		167E 3.130		167E 2.253		167E 2.087		167E 1.879		167E 1.282		P		0.88
																								168		168R 1.584		168R 3.411		168R 2.300		168R 2.087		168R 1.879		168R 1.163
																								169		169R 2.229		169R 3.172		169R 2.571		169R 2.251		169R 1.898		169R 0.734
																								170		170S 2.507		170S 2.717		170S 2.477		170S 2.132		170S 1.899		170S 0.674
																								171		171T 2.507		171T 2.717		171T 2.477		171T 2.132		171T 1.899		171T 0.674
																								172		172S 2.374		172S 2.802		172S 2.290		172S 1.932		172S 1.293		172S 0.895
																								173		173S 2.520		173S 2.437		173S 2.010		173S 1.613		173S 0.689		173S 1.056			S
																								174		174E 2.602		174E 2.072		174E 2.188		174E 1.823		174E 1.268		174E 0.869			0.9		S
																								175		175P 2.602		175P 1.988		175P 2.188		175P 1.823		175P 1.268		175P 0.869
																								176		176S 2.520		176S 2.485		176S 2.234		176S 1.823		176S 1.268		176S 0.750
																								177		177E 2.437		177E 1.988		177E 2.281		177E 1.823		177E 1.268		177E 0.631
																								178		178T 2.355		178T 2.040		178T 2.103		178T 1.613		178T 0.688		178T 0.817
																								179		179T 2.355		179T 2.124		179T 2.103		179T 1.613		179T 0.688		179T 0.817
																								180		180T 2.305		180T 1.309		180T 1.945		180T 1.412		180T 0.668		180T 0.658
																								181		181S 2.305		181S 1.674		181S 1.945		181S 1.412		181S 0.668		181S 0.658
																								182		182P 1.470		182P 1.309		182P 1.608		182P 1.239		182P 0.650		182P 0.939		P		S
																								183		183G 1.552		183G 1.806		183G 1.561		183G 1.239		183G 0.650		183G 1.058		0.97
																								184		184E 1.552		184E 1.670		184E 1.561		184E 1.239		184E 0.650		184E 1.058
																								185		185I 1.552		185I 1.722		185I 1.561		185I 1.239		185I 0.650		185I 1.058
																								186		186S 1.748		186S 2.046		186S 1.515		186S 1.121		186S 0.651		186S 0.879
																								187		187T 1.748		187T 1.818		187T 1.515		187T 1.121		187T 0.651		187T 0.879
																								188		188S 1.388		188S 1.936		188S 1.188		188S 0.756		188S 0.052		188S -0.105
																								189		189T 2.254		189T 1.571		189T 1.318		189T 0.729		189T 0.050		189T -0.427			S
																								190		190G 2.286		190G 1.571		190G 1.468		190G 0.884		190G 0.070		190G -0.699			G
																								191		191A 2.286		191A 1.435		191A 1.468		191A 0.884		191A 0.070		191A -0.699			0.87
																								192		192G 2.203		192G 1.794		192G 1.515		192G 0.884		192G 0.070		192G -0.818
																								193		193N 2.203		193N 1.742		193N 1.515		193N 0.884		193N 0.070		193N -0.818
																								194		194T 1.976		194T 1.491		194T 1.767		194T 1.203		194T 0.089		194T -0.599
																								195		195T 2.336		195T 1.856		195T 2.094		195T 1.567		195T 0.689		195T 0.385
																								196		196T 2.109		196T 1.365		196T 2.346		196T 1.886		196T 0.708		196T 0.605				T
																								197		197P 2.077		197P 1.501		197P 2.197		197P 1.731		197P 0.687		197P 0.877				0.77
																								198		198E 1.881		198E 1.998		198E 2.001		198E 1.576		198E 0.667		198E -0.173		P
																								199		199P 1.913		199P 1.327		199P 1.795		199P 1.376		199P 0.647		199P -0.214
																								200		200S 1.995		200S 1.577		200S 1.748		200S 1.376		200S 0.647		200S -0.095
																								201		201A 1.628		201A 1.349		201A 1.384		201A 1.093		201A 0.630		201A 0.274
																								202		202G 1.578		202G 1.253		202G 1.356		202G 1.039		202G 0.071		202G 0.187
																								203		203S 1.805		203S 1.117		203S 1.103		203S 0.720		203S 0.052		203S -0.032
																								204		204V 1.160		204V 0.087		204V 0.832		204V 0.556		204V 0.034		204V 0.397
																								205		205N 1.407		205N 1.014		205N 1.160		205N 0.929		205N 0.076		205N 1.570
																								206		206G 0.465		206G 0.405		206G 1.103		206G 0.929		206G 0.080		206G 1.821			N
																								207		207V 0.414		207V -0.546		207V 1.403		207V 1.412		207V 0.655		207V 1.726
																								208		208Q 0.781		208Q -0.655		208Q 1.524		208Q 1.422		208Q 0.653		208Q 0.127
																								209		209F -0.167		209F -1.470		209F 1.085		209F 1.093		209F 0.614		209F 0.562
																								210		210K -1.109		210K -0.440		210K 1.010		210K 1.148		210K 0.620		210K 0.997
																								211		211A -1.381		211A -1.596		211A 0.991		211A 1.139		211A 0.620		211A 0.730
																								212		212I -1.350		212I -1.921		212I 0.814		212I 0.920		212I 0.598		212I 0.726				A
																								213		213L -1.274		213L -0.741		213L 0.739		213L 0.948		213L 0.595		213L 0.797
																								214		214I -2.140		214I -0.741		214I 0.150		214I 0.291		214I 0.003		214I 1.053
																								215		215S -1.862		215S -0.591		215S 0.300		215S 0.446		215S 0.023		215S 2.223
																								216		216I -1.938		216I -1.542		216I 0.356		216I 0.474		216I 0.026		216I 2.336
																								217		217I -1.938		217I -1.392		217I 0.375		217I 0.419		217I 0.025		217I 2.153
																								218		218S -1.666		218S -1.272		218S 0.393		218S 0.428		218S 0.025		218S 2.420
																								219		219L -2.658		219L -2.452		219L 0.178		219L 0.228		219L 0.009		219L 2.511
																								220		220F -2.734		220F -1.993		220F 0.234		220F 0.255		220F 0.012		220F 2.624							F
																								221		221V -2.734		221V -1.564		221V 0.234		221V 0.255		221V 0.012		221V 2.624
																								222		222F -3.145		222F -1.214		222F -0.373		222F 0.419		222F 0.052		222F 1.454
																								223		223L -2.564		223L -0.785		223L -0.747		223L 0.729		223L 0.107		223L 0.009
																								224		224I -1.982		224I -0.326		224I -1.139		224I 1.093		224I 0.163		224I -1.252
																								213		213Y -1.280		213Y -0.661		213Y 1.356		213Y 1.485		213Y 1.213		213Y 1.689
																								214		214M -1.280		214M 0.237		214M 1.356		214M 1.485		214M 1.213		214M 1.689
																								215		215L -0.338		215L 0.978		215L 1.889		215L 2.114		215L 1.802		215L 1.319
																								216		216K -0.452		216K 1.758		216K 1.889		216K 2.123		216K 1.245		216K 1.509
																								217		217I 0.029		217I 0.830		217I 1.627		217I 1.841		217I 1.226		217I 1.177
																								218		218K 0.787		218K 1.058		218K 1.963		218K 2.160		218K 1.808		218K 1.206
																								219		219Q 1.135		219Q 0.802		219Q 1.926		219Q 2.142		219Q 1.804		219Q 1.360
																								220		220G 0.541		220G 0.886		220G 1.356		220G 1.494		220G 1.211		220G 1.883		Q	G
																								221		221E 1.540		221E 1.091		221E 1.823		221E 1.877		221E 1.809		221E 1.535			0.84
																								222		222V 1.672		222V 0.606		222V 1.702		222V 1.604		222V 1.814		222V 1.444
																								223		223V 1.653		223V 1.533		223V 1.823		223V 1.868		223V 2.366		223V 1.346							V
																								224		224E 1.426		224E 1.988		224E 1.991		224E 2.087		224E 2.986		224E 1.613
																								225		225E 1.293		225E 1.772		225E 2.113		225E 2.360		225E 2.981		225E 1.704							E
																								226		226K 1.660		226K 1.555		226K 2.477		226K 2.643		226K 2.999		226K 1.335
																								227		227H 2.026		227H 1.555		227H 2.842		227H 2.925		227H 3.016		227H 0.966		H
																								228		228K 1.666		228K 1.351		228K 2.758		228K 2.834		228K 2.435		228K 1.213		0.87
																								229		229P 1.533		229P 1.010		229P 2.879		229P 3.108		229P 2.431		229P 1.304
																								230		230P 0.907		230P 1.143		230P 2.421		230P 2.515		230P 1.853		230P 1.184
																								231		231P 1.103		231P 0.377		231P 2.459		231P 2.497		231P 1.253		231P 0.957
																								232		232K 1.072		232K 0.832		232K 2.206		232K 2.014		232K 0.678		232K 0.933
																								233		233M 0.819		233M -0.324		233M 2.216		233M 1.977		233M 0.679		233M 1.045
																								234		234T 0.952		234T -0.306		234T 2.403		234T 2.178		234T 1.285		234T 0.824
																								235		235T 0.313		235T 0.017		235T 2.019		235T 1.886		235T 1.267		235T 0.926				T
																								236		236Y -0.281		236Y 0.135		236Y 1.449		236Y 1.239		236Y 0.674		236Y 1.450			T	0.71
																								237		237R 0.250		237R 1.117		237R 1.889		237R 1.668		237R 1.282		237R 1.504
																								238		238I 0.364		238I 0.878		238I 1.991		238I 1.823		238I 1.302		238I 1.350
																								239		239V 0.528		239V 1.694		239V 2.122		239V 2.032		239V 1.882		239V 1.283
																								240		240R 1.141		240R 2.621		240R 2.197		240R 2.160		240R 2.462		240R 0.925
																								241		241N 1.255		241N 2.639		241N 2.094		241N 2.060		241N 1.880		241N 1.089					N
																								242		242E 2.121		242E 2.886		242E 2.683		242E 2.716		242E 2.473		242E 0.832					0.69		E
																								243		243E 2.716		243E 2.106		243E 3.253		243E 3.363		243E 3.066		243E 0.309		E
																								244		244Q 2.861		244Q 2.106		244Q 2.973		244Q 3.044		244Q 2.461		244Q 0.469
																								245		245K 1.837		245K 1.113		245K 2.589		245K 2.743		245K 2.426		245K 1.017
																								246		246K 1.837		246K 0.185		246K 2.589		246K 2.743		246K 2.426		246K 1.017
																								247		247S 0.711		247S -0.971		247S 2.281		247S 2.397		247S 1.852		247S 1.066							S
																								248		248L 0.098		248L -0.995		248L 1.832		248L 2.014		248L 1.811		248L 1.491
																								249		249E -0.768		249E -1.115		249E 1.244		249E 1.358		249E 1.218		249E 1.748
																								250		250W -0.768		250W -1.865		250W 1.244		250W 1.358		250W 1.218		250W 1.748
																								251		251V -1.685		251V -0.871		251V 0.954		251V 1.185		251V 1.200		251V 1.910		V		W
																								252		252I -1.685		252I -0.685		252I 0.973		252I 1.130		252I 1.199		252I 1.726		0.76
																								253		253K -1.799		253K -0.564		253K 0.973		253K 1.139		253K 0.641		253K 1.916
																								254		254I -1.034		254I -1.600		254I 1.113		254I 1.294		254I 1.236		254I 2.161
																								255		255F -1.381		255F -1.779		255F 1.150		255F 1.312		255F 1.240		255F 2.007
																								256		256Q -1.457		256Q -1.719		256Q 1.206		256Q 1.339		256Q 1.244		256Q 2.120
																								257		257H -2.450		257H -1.354		257H 0.776		257H 0.720		257H 0.674		257H 2.077					Q		H
																								258		258L -2.210		258L -0.817		258L 0.907		258L 0.784		258L 0.690		258L 1.701
																								259		259L -1.217		259L -0.937		259L 1.122		259L 0.984		259L 0.705		259L 1.609
																								260		260W -1.236		260W -0.829		260W 0.786		260W 0.565		260W 0.663		260W 1.446
																								261		261M -1.874		261M 0.505		261M 0.487		261M 0.373		261M 0.045		261M 1.501
																								262		262S -1.527		262S 0.117		262S 0.449		262S 0.355		262S 0.041		262S 1.654			S
																								263		263G -0.585		263G -1.063		263G 0.982		263G 0.984		263G 0.630		263G 1.284			0.73
																								264		264I -0.585		264I -1.200		264I 0.982		264I 0.984		264I 0.630		264I 1.284
																								265		265V -0.825		265V -0.044		265V 0.851		265V 0.920		265V 0.615		265V 1.661
																								266		266K -0.857		266K 0.592		266K 1.029		266K 1.139		266K 0.637		266K 1.665
																								267		267W -0.857		267W -0.564		267W 1.487		267W 1.823		267W 1.232		267W 1.730		K
																								268		268I 0.281		268I -0.266		268I 1.898		268I 2.160		268I 1.719		268I 1.399
																								269		269Q 0.010		269Q -0.266		269Q 1.879		269Q 2.151		269Q 1.719		269Q 1.132							Q
																								270		270K -0.932		270K -0.961		270K 1.346		270K 1.522		270K 1.130		270K 1.502
																								271		271D -0.806		271D -1.184		271D 1.188		271D 1.485		271D 1.107		271D 1.801
																								272		272I -0.882		272I -0.909		272I 1.244		272I 1.513		272I 1.110		272I 1.914
																								273		273L -0.819		273L -0.094		273L 1.216		273L 1.449		273L 1.108		273L 1.638
																								274		274I -0.913		274I 0.469		274I 1.197		274I 1.285		274I 1.138		274I 1.572
																								275		275L -1.217		275L 1.369		275L 1.122		275L 1.121		275L 0.669		275L 1.622
																								276		276N -0.578		276N 1.664		276N 1.505		276N 1.412		276N 0.687		276N 1.520				N
																								277		277R 0.496		277R 1.910		277R 1.917		277R 1.768		277R 1.281		277R 1.059				0.67
																								278		278T 1.135		278T 1.455		278T 2.216		278T 1.959		278T 1.899		278T 1.005			R
																								279		279P 2.128		279P 0.640		279P 2.449		279P 2.105		279P 1.914		279P 0.730							P
																								280		280E 1.818		280E 0.640		280E 2.393		280E 2.069		280E 1.892		280E 1.062
																								281		281H 1.046		281H 0.556		281H 1.823		281H 1.576		281H 1.269		281H 1.385
																								282		282S 0.850		282S 0.141		282S 1.870		282S 1.695		282S 1.268		282S 1.564
																								283		283P 1.097		283P -0.829		283P 1.954		283P 1.795		283P 1.292		283P 1.508
																								284		284I 0.098		284I -0.613		284I 1.487		284I 1.412		284I 0.694		284I 1.856
																								285		285P -0.300		285P 0.287		285P 1.318		285P 1.285		285P 0.091		285P 1.533
																								286		286Q -0.218		286Q 0.419		286Q 1.496		286Q 1.494		286Q 0.671		286Q 1.347
																								287		287I 0.142		287I -0.186		287I 1.580		287I 1.586		287I 1.251		287I 1.101							I
																								288		288M 0.977		288M 0.025		288M 1.917		288M 1.759		288M 1.269		288M 0.820
																								289		289E 0.579		289E 0.025		289E 1.664		289E 1.531		289E 1.267		289E 0.545
																								290		290E -0.066		290E -0.665		290E 1.328		290E 1.203		290E 1.242		290E 0.326
																								291		291T 0.174		291T -1.564		291T 1.459		291T 1.267		291T 1.258		291T -0.051
																								292		292M 0.174		292M -2.380		292M 1.459		292M 1.267		292M 1.258		292M -0.051				T
																								293		293M -0.825		293M -2.011		293M 0.991		293M 0.884		293M 0.660		293M 0.297							M
																								294		294M -1.824		294M -1.642		294M 0.524		294M 0.501		294M 0.062		294M 0.645
																								295		295M -2.153		295M -1.274		295M -0.130		295M 0.665		295M 0.102		295M -0.406
																								296		296I -1.887		296I -0.905		296I -0.579		296I 0.938		296I 0.145		296I -1.361
																								297		297I -1.622		297I -0.326		297I -1.027		297I 1.212		297I 0.188		297I -2.316

## Sheet: Fusion- NIE
																									1	Bcepred	1 N 1.173	Bcepred	1 N 1.483	Bcepred	1 N 0.150	Bcepred	1 N 2.096	Bcepred	1 N 0.835	Bcepred	1 N -3.813	ABCpred					BepiPred
																									2	Hydrophilicity	2 S 0.939	Flexibility	2 S 1.483	Accessibility	2 S 0.487	Exposed surface	2 S 1.768	Polarity	2 S 0.777	Antegenic propensity	2 S -2.214
																									3		3 A 1.432		3 A 1.119		3 A 1.272		3 A 1.813		3 A 1.316		3 A -1.230
																									4		4 R 1.875		4 R 1.658		4 R 2.029		4 R 1.804		4 R 1.297		4 R -0.333		R
																									5		5 V 1.812		5 V 1.335		5 V 2.057		5 V 1.868		5 V 1.299		5 V -0.057		0.7
																									6		6 E 2.033		6 E 2.263		6 E 2.178		6 E 2.032		6 E 1.768		6 E -0.225							E
																									7		7 N 2.279		7 N 2.227		7 N 2.505		7 N 2.406		7 N 1.810		7 N 0.948
																									8		8 Q 2.374		8 Q 2.108		8 Q 2.524		8 Q 2.570		8 Q 1.780		8 Q 1.014
																									9		9 D 3.240		9 D 1.413		9 D 2.917		9 D 2.898		9 D 2.267		9 D 0.416
																									10		10 Q 3.127		10 Q 1.449		10 Q 2.917		10 Q 2.907		10 Q 1.710		10 Q 0.606
																									11		11 K 2.102		11 K 1.567		11 K 2.533		11 K 2.606		11 K 1.675		11 K 1.154							K
																									12		12 D 2.216		12 D 1.227		12 D 2.533		12 D 2.597		12 D 2.232		12 D 0.964
																									13		13 Q 2.026		13 Q 1.227		13 Q 2.561		13 Q 2.588		13 Q 1.784		13 Q 0.860
																									14		14 L 2.026		14 L 1.227		14 L 2.561		14 L 2.588		14 L 1.784		14 L 0.860
																									15		15 E 2.298		15 E 2.263		15 E 2.384		15 E 2.269		15 E 1.678		15 E 0.786
																									16		16 N 2.045		16 N 2.227		16 N 2.440		16 N 2.324		16 N 1.232		16 N 0.958
																									17		17 Q 2.026		17 Q 2.108		17 Q 2.561		17 Q 2.588		17 Q 1.784		17 Q 0.860
																									18		18 D 3.240		18 D 1.413		18 D 2.917		18 D 2.898		18 D 2.267		18 D 0.416
																									19		19 Q 3.127		19 Q 1.449		19 Q 2.917		19 Q 2.907		19 Q 1.710		19 Q 0.606
																									20		20 K 2.102		20 K 1.567		20 K 2.533		20 K 2.606		20 K 1.675		20 K 1.154		Q
																									21		21 D 2.216		21 D 1.227		21 D 2.533		21 D 2.597		21 D 2.232		21 D 0.964
																									22		22 Q 2.026		22 Q 1.227		22 Q 2.561		22 Q 2.588		22 Q 1.784		22 Q 0.860
																									23		23 L 2.026		23 L 1.227		23 L 2.561		23 L 2.588		23 L 1.784		23 L 0.860
																									24		24 E 2.298		24 E 2.263		24 E 2.384		24 E 2.269		24 E 1.678		24 E 0.786
																									25		25 N 2.045		25 N 2.297		25 N 2.440		25 N 2.324		25 N 1.232		25 N 0.958
																									26		26 Q 2.026		26 Q 2.178		26 Q 2.561		26 Q 2.588		26 Q 1.784		26 Q 0.860
																									27		27 D 3.051		27 D 1.483		27 D 2.945		27 D 2.889		27 D 1.819		27 D 0.312			D
																									28		28 Q 2.937		28 Q 1.776		28 Q 2.945		28 Q 2.898		28 Q 1.262		28 Q 0.502			0.7
																									29		29 K 1.913		29 K 1.894		29 K 2.561		29 K 2.597		29 K 1.227		29 K 1.050
																									30		30 N 1.894		30 N 1.553		30 N 2.683		30 N 2.862		30 N 1.779		30 N 0.951
																									31		31 Q 1.704		31 Q 1.800		31 Q 2.711		31 Q 2.852		31 Q 1.331		31 Q 0.847
																									32		32 L 1.704		32 L 1.884		32 L 2.711		32 L 2.852		32 L 1.331		32 L 0.847
																									33		33 K 1.755		33 K 2.697		33 K 2.412		33 K 2.369		33 K 0.756		33 K 0.942							K
																									34		34 N 1.805		34 N 2.357		34 N 2.440		34 N 2.424		34 N 1.315		34 N 1.029
																									35		35 Q 1.868		35 Q 2.287		35 Q 2.412		35 Q 2.360		35 Q 1.313		35 Q 0.753
																									36		36 S 2.829		36 S 2.287		36 S 2.823		36 S 2.725		36 S 1.350		36 S 0.481
																									37		37 E 3.101		37 E 2.263		37 E 2.646		37 E 2.406		37 E 1.244		37 E 0.407
																									38		38 N 3.038		38 N 2.297		38 N 2.674		38 N 2.470		38 N 1.246		38 N 0.683
																									39		39 Q 3.019		39 Q 2.178		39 Q 2.795		39 Q 2.734		39 Q 1.798		39 Q 0.585
																									40		40 D 3.051		40 D 1.483		40 D 2.945		40 D 2.889		40 D 1.819		40 D 0.312		D
																									41		41 Q 2.937		41 Q 1.776		41 Q 2.945		41 Q 2.898		41 Q 1.262		41 Q 0.502		0.7					Q
																									42		42 K 1.913		42 K 1.894		42 K 2.561		42 K 2.597		42 K 1.227		42 K 1.050
																									43		43 N 1.894		43 N 1.553		43 N 2.683		43 N 2.862		43 N 1.779		43 N 0.951			K
																									44		44 Q 1.704		44 Q 1.800		44 Q 2.711		44 Q 2.852		44 Q 1.331		44 Q 0.847
																									45		45 L 1.704		45 L 1.884		45 L 2.711		45 L 2.852		45 L 1.331		45 L 0.847
																									46		46 K 1.755		46 K 2.697		46 K 2.412		46 K 2.369		46 K 0.756		46 K 0.942
																									47		47 N 1.805		47 N 2.357		47 N 2.440		47 N 2.424		47 N 1.315		47 N 1.029							N
																									48		48 Q 1.868		48 Q 2.287		48 Q 2.412		48 Q 2.360		48 Q 1.313		48 Q 0.753				Q
																									49		49 S 2.829		49 S 2.287		49 S 2.823		49 S 2.725		49 S 1.350		49 S 0.481				0.67
																									50		50 E 3.101		50 E 2.263		50 E 2.646		50 E 2.406		50 E 1.244		50 E 0.407
																									51		51 N 3.038		51 N 2.519		51 N 2.674		51 N 2.470		51 N 1.246		51 N 0.683
																									52		52 Q 3.019		52 Q 2.269		52 Q 2.795		52 Q 2.734		52 Q 1.798		52 Q 0.585
																									53		53 D 2.969		53 D 1.453		53 D 3.094		53 D 3.217		53 D 2.373		53 D 0.490							D
																									54		54 Q 2.608		54 Q 1.746		54 Q 3.010		54 Q 3.126		54 Q 1.792		54 Q 0.736
																									55		55 K 1.660		55 K 2.086		55 K 2.571		55 K 2.798		55 K 1.754		55 K 1.171
																									56		56 K 1.641		56 K 1.613		56 K 2.692		56 K 3.062		56 K 2.306		56 K 1.073		K
																									57		57 P 1.369		57 P 0.457		57 P 2.870		57 P 3.381		57 P 2.412		57 P 1.147
																									58		58 I 1.122		58 I 0.930		58 I 2.786		58 I 3.281		58 I 2.388		58 I 1.203
																									59		59 K 0.256		59 K 2.086		59 K 2.197		59 K 2.625		59 K 1.795		59 K 1.460
																									60		60 K 0.256		60 K 1.613		60 K 2.197		60 K 2.625		60 K 1.795		60 K 1.460
																									61		61 P 0.484		61 P 1.409		61 P 2.403		61 P 2.989		61 P 2.371		61 P 1.305			P
																									62		62 I 1.122		62 I 1.409		62 I 2.786		62 I 3.281		62 I 2.388		62 I 1.203			0.83
																									63		63 K 1.122		63 K 2.565		63 K 2.328		63 K 2.597		63 K 1.794		63 K 1.139
																									64		64 K 0.895		64 K 2.092		64 K 2.122		64 K 2.233		64 K 1.218		64 K 1.294				K
																									65		65 P 1.122		65 P 0.936		65 P 2.328		65 P 2.597		65 P 1.794		65 P 1.139
																									66		66 G 1.761		66 G 1.391		66 G 2.711		66 G 2.889		66 G 1.811		66 G 1.037
																									67		67 P 0.895		67 P 1.123		67 P 2.122		67 P 2.233		67 P 1.218		67 P 1.294		P
																									68		68 K 0.800		68 K 0.439		68 K 2.103		68 K 2.069		68 K 1.248		68 K 1.228		0.88
																									69		69 P 0.800		69 P -0.488		69 P 2.103		69 P 2.069		69 P 1.248		69 P 1.228
																									70		70 I -0.066		70 I -0.015		70 I 1.973		70 I 2.096		70 I 1.250		70 I 1.549
																									71		71 R -0.433		71 R 0.668		71 R 1.608		71 R 1.813		71 R 1.232		71 R 1.918
																									72		72 P -0.433		72 P 0.686		72 P 1.608		72 P 1.813		72 P 1.232		72 P 1.918
																									73		73 I -0.433		73 I 0.686		73 I 1.608		73 I 1.813		73 I 1.232		73 I 1.918
																									74		74 V 0.433		74 V 1.842		74 V 2.197		74 V 2.470		74 V 1.825		74 V 1.661
																									75		75 K 0.300		75 K 2.429		75 K 2.010		75 K 2.269		75 K 1.219		75 K 1.882
																									76		76 P 0.528		76 P 2.088		76 P 2.216		76 P 2.634		76 P 1.795		76 P 1.727			P
																									77		77 K 1.363		77 K 2.221		77 K 2.552		77 K 2.807		77 K 1.813		77 K 1.446
																									78		78 P 1.925		78 P 1.880		78 P 2.870		78 P 2.971		78 P 1.832		78 P 0.898
																									79		79 K 1.894		79 K 1.521		79 K 2.617		79 K 2.488		79 K 1.257		79 K 0.874
1	Bcepred	1 N 1.173	Bcepred	1 N 2.118	Bcepred	1 N 0.150	Bcepred	1 N 2.096	Bcepred	1 N 0.835	Bcepred	1 N -3.813	ABCpred				BepiPred								1	Bcepred	1 N 1.173	Bcepred	1 N 2.118	Bcepred	1 N 0.150	Bcepred	1 N 2.096	Bcepred	1 N 0.835	Bcepred	1 N -3.813	ABCpred				BepiPred
2	Hydrophilicity	2 S 1.805	Flexibility	2 S 2.118	Accessibility	2 S 0.879	Exposed surface	2 S 2.096	Polarity	2 S 1.264	Antegenic propensity	2 S -2.812													2	Hydrophilicity	2 S 1.805	Flexibility	2 S 2.118	Accessibility	2 S 0.879	Exposed surface	2 S 2.096	Polarity	2 S 1.264	Antegenic propensity	2 S -2.812
3		3 A 2.298		3 A 1.890		3 A 1.664		3 A 2.142		3 A 1.804		3 A -1.828													3		3 A 2.298		3 A 1.890		3 A 1.664		3 A 2.142		3 A 1.804		3 A -1.828
4		4 R 2.741		4 R 2.721		4 R 2.421		4 R 2.132		4 R 1.784		4 R -0.931													4		4 R 2.741		4 R 2.721		4 R 2.421		4 R 2.132		4 R 1.784		4 R -0.931
5		5 D 2.659		5 D 1.704		5 D 2.113		5 D 1.777		5 D 1.744		5 D -0.817													5		5 D 2.659		5 D 1.704		5 D 2.113		5 D 1.777		5 D 1.744		5 D -0.817
6		6 E 2.608		6 E 0.840		6 E 2.412		6 E 2.260		6 E 2.318		6 E -0.912						E							6		6 E 2.608		6 E 0.840		6 E 2.412		6 E 2.260		6 E 2.318		6 E -0.912						E
7		7 N 1.894		7 N -0.142		7 N 2.328		7 N 2.269		7 N 2.324		7 N 0.533													7		7 N 1.894		7 N -0.142		7 N 2.328		7 N 2.269		7 N 2.324		7 N 0.533
8		8 G 1.122		8 G -0.260		8 G 1.758		8 G 1.777		8 G 1.701		8 G 0.856		G				G							8		8 G 1.122		8 G -0.260		8 G 1.758		8 G 1.777		8 G 1.701		8 G 0.856		G				G
9		9 K 0.370		9 K -1.294		9 K 1.739		9 K 1.695		9 K 1.231		9 K 1.197		0.95											9		9 K 0.370		9 K -1.294		9 K 1.739		9 K 1.695		9 K 1.231		9 K 1.197		0.95
10		10 L 0.206		10 L -1.516		10 L 1.608		10 L 1.485		10 L 0.652		10 L 1.264													10		10 L 0.206		10 L -1.516		10 L 1.608		10 L 1.485		10 L 0.652		10 L 1.264
11		11 I -0.357		11 I -0.685		11 I 1.561		11 I 1.412		11 I 0.630		11 I 1.709													11		11 I -0.357		11 I -0.685		11 I 1.561		11 I 1.412		11 I 0.630		11 I 1.709
12		12 Y -0.275		12 Y 0.249		12 Y 1.870		12 Y 1.768		12 Y 0.671		12 Y 1.595													12		12 Y -0.275		12 Y 0.249		12 Y 1.870		12 Y 1.768		12 Y 0.671		12 Y 1.595
13		13 T -0.275		13 T 1.195		13 T 1.412		13 T 1.084		13 T 0.076		13 T 1.531						T							13		13 T -0.275		13 T 1.195		13 T 1.412		13 T 1.084		13 T 0.076		13 T 1.531						T
14		14 Y 0.749		14 Y 0.297		14 Y 1.795		14 Y 1.385		14 Y 0.111		14 Y 0.983													14		14 Y 0.749		14 Y 0.297		14 Y 1.795		14 Y 1.385		14 Y 0.111		14 Y 0.983
15		15 N 1.887		15 N 1.243		15 N 2.206		15 N 1.722		15 N 0.599		15 N 0.652													15		15 N 1.887		15 N 1.243		15 N 2.206		15 N 1.722		15 N 0.599		15 N 0.652
16		16 G 1.887		16 G 1.125		16 G 2.206		16 G 1.722		16 G 0.599		16 G 0.652													16		16 G 1.887		16 G 1.125		16 G 2.206		16 G 1.722		16 G 0.599		16 G 0.652
17		17 N 2.191		17 N 1.329		17 N 2.281		17 N 1.886		17 N 1.068		17 N 0.602													17		17 N 2.191		17 N 1.329		17 N 2.281		17 N 1.886		17 N 1.068		17 N 0.602
18		18 D 2.640		18 D 1.295		18 D 2.225		18 D 1.804		18 D 1.068		18 D 0.311													18		18 D 2.640		18 D 1.295		18 D 2.225		18 D 1.804		18 D 1.068		18 D 0.311
19		19 Y 2.558		19 Y 0.756		19 Y 2.374		19 Y 2.132		19 Y 1.622		19 Y 0.489													19		19 Y 2.558		19 Y 0.756		19 Y 2.374		19 Y 2.132		19 Y 1.622		19 Y 0.489
20		20 D 2.690		20 D 1.048		20 D 2.711		20 D 2.543		20 D 2.222		20 D 0.462													20		20 D 2.690		20 D 1.048		20 D 2.711		20 D 2.543		20 D 2.222		20 D 0.462
21		21 T 2.381		21 T 1.084		21 T 2.412		21 T 2.233		21 T 2.181		21 T -0.435													21		21 T 2.381		21 T 1.084		21 T 2.412		21 T 2.233		21 T 2.181		21 T -0.435
22		22 K 1.483		22 K 1.133		22 K 2.132		22 K 1.959		22 K 1.709		22 K -0.481													22		22 K 1.483		22 K 1.133		22 K 2.132		22 K 1.959		22 K 1.709		22 K -0.481
23		23 E 2.096		23 E 0.301		23 E 2.206		23 E 2.087		23 E 2.290		23 E -0.839													23		23 E 2.096		23 E 0.301		23 E 2.206		23 E 2.087		23 E 2.290		23 E -0.839
24		24 A 2.096		24 A -0.599		24 A 2.206		24 A 2.087		24 A 2.290		24 A -0.839		E											24		24 A 2.096		24 A -0.599		24 A 2.206		24 A 2.087		24 A 2.290		24 A -0.839		E
25		25 M 1.900		25 M -0.108		25 M 2.010		25 M 1.932		25 M 2.270		25 M -1.890													25		25 M 1.900		25 M -0.108		25 M 2.010		25 M 1.932		25 M 2.270		25 M -1.890
26		26 E 1.034		26 E 0.820		26 E 1.421		26 E 1.276		26 E 1.677		26 E -1.634		M											26		26 E 1.034		26 E 0.820		26 E 1.421		26 E 1.276		26 E 1.677		26 E -1.634		M
27		27 D 0.920		27 D 0.784		27 D 1.421		27 D 1.285		27 D 1.120		27 D -1.444		0.89											27		27 D 0.920		27 D 0.784		27 D 1.421		27 D 1.285		27 D 1.120		27 D -1.444		0.89
28		28 A 1.053		28 A -0.162		28 A 1.851		28 A 1.759		28 A 1.744		28 A -0.435						A							28		28 A 1.053		28 A -0.162		28 A 1.851		28 A 1.759		28 A 1.744		28 A -0.435						A
29		29 I 1.951		29 I 0.197		29 I 2.132		29 I 2.032		29 I 2.216		29 I -0.388													29		29 I 1.951		29 I 0.197		29 I 2.132		29 I 2.032		29 I 2.216		29 I -0.388
30		30 Q 1.337		30 Q 1.060		30 Q 2.057		30 Q 1.905		30 Q 1.636		30 Q -0.030													30		30 Q 1.337		30 Q 1.060		30 Q 2.057		30 Q 1.905		30 Q 1.636		30 Q -0.030
31		31 R 0.838		31 R 1.401		31 R 2.029		31 R 1.859		31 R 1.166		31 R 0.199													31		31 R 0.838		31 R 1.401		31 R 2.029		31 R 1.859		31 R 1.166		31 R 0.199
32		32 D 1.337		32 D 0.263		32 D 2.300		32 D 2.178		32 D 1.655		32 D 1.200													32		32 D 1.337		32 D 0.263		32 D 2.300		32 D 2.178		32 D 1.655		32 D 1.200
33		33 Y 2.203		33 Y -0.450		33 Y 2.888		33 Y 2.834		33 Y 2.248		33 Y 0.943													33		33 Y 2.203		33 Y -0.450		33 Y 2.888		33 Y 2.834		33 Y 2.248		33 Y 0.943
34		34 P 1.318		34 P 0.447		34 P 2.421		34 P 2.442		34 P 2.207		34 P 1.102			P										34		34 P 1.318		34 P 0.447		34 P 2.421		34 P 2.442		34 P 2.207		34 P 1.102			P
35		35 D 0.471		35 D -0.086		35 D 1.926		35 D 1.923		35 D 1.587		35 D 1.354			0.82										35		35 D 0.471		35 D -0.086		35 D 1.926		35 D 1.923		35 D 1.587		35 D 1.354			0.82
36		36 K 0.168		36 K 0.003		36 K 1.851		36 K 1.759		36 K 1.118		36 K 1.403													36		36 K 0.168		36 K 0.003		36 K 1.851		36 K 1.759		36 K 1.118		36 K 1.403
37		37 I -0.294		37 I -0.202		37 I 1.533		37 I 1.476		37 I 1.103		37 I 1.323													37		37 I -0.294		37 I -0.202		37 I 1.533		37 I 1.476		37 I 1.103		37 I 1.323
38		38 F -0.066		38 F 0.662		38 F 1.281		38 F 1.157		38 F 1.084		38 F 1.103													38		38 F -0.066		38 F 0.662		38 F 1.281		38 F 1.157		38 F 1.084		38 F 1.103
39		39 T -0.338		39 T 1.445		39 T 1.001		39 T 0.793		39 T 0.595		39 T 1.112													39		39 T -0.338		39 T 1.445		39 T 1.001		39 T 0.793		39 T 0.595		39 T 1.112
40		40 F -0.066		40 F 1.563		40 F 0.823		40 F 0.474		40 F 0.489		40 F 1.038													40		40 F -0.066		40 F 1.563		40 F 0.823		40 F 0.474		40 F 0.489		40 F 1.038
41		41 G 0.882		41 G 2.347		41 G 1.262		41 G 0.802		41 G 0.528		41 G 0.603		F											41		41 G 0.882		41 G 2.347		41 G 1.262		41 G 0.802		41 G 0.528		41 G 0.603		F
42		42 G 1.906		42 G 2.347		42 G 1.627		42 G 1.157		42 G 0.564		42 G 0.239													42		42 G 1.906		42 G 2.347		42 G 1.627		42 G 1.157		42 G 0.564		42 G 0.239
43		43 D 2.020		43 D 2.551		43 D 1.730		43 D 1.312		43 D 0.585		43 D 0.086													43		43 D 2.020		43 D 2.551		43 D 1.730		43 D 1.312		43 D 0.585		43 D 0.086
44		44 N 2.962		44 N 2.844		44 N 1.786		44 N 1.312		44 N 0.581		44 N -0.165						N							44		44 N 2.962		44 N 2.844		44 N 1.786		44 N 1.312		44 N 0.581		44 N -0.165						N
45		45 N 2.962		45 N 3.048		45 N 2.244		45 N 1.996		45 N 1.175		45 N -0.101													45		45 N 2.962		45 N 3.048		45 N 2.244		45 N 1.996		45 N 1.175		45 N -0.101
46		46 N 2.962		46 N 3.270		46 N 2.702		46 N 2.679		46 N 1.770		46 N -0.036													46		46 N 2.962		46 N 3.270		46 N 2.702		46 N 2.679		46 N 1.770		46 N -0.036
47		47 G 2.595		47 G 2.337		47 G 2.860		47 G 2.834		47 G 1.906		47 G -0.028													47		47 G 2.595		47 G 2.337		47 G 2.860		47 G 2.834		47 G 1.906		47 G -0.028
48		48 K 2.513		48 K 2.249		48 K 3.010		48 K 3.162		48 K 2.460		48 K 0.150						K							48		48 K 2.513		48 K 2.249		48 K 3.010		48 K 3.162		48 K 2.460		48 K 0.150						K
49		49 K 1.565		49 K 1.093		49 K 2.571		49 K 2.834		49 K 2.421		49 K 0.585													49		49 K 1.565		49 K 1.093		49 K 2.571		49 K 2.834		49 K 2.421		49 K 0.585
50		50 R 1.755		50 R 1.117		50 R 2.543		50 R 2.843		50 R 2.869		50 R 0.689			K										50		50 R 1.755		50 R 1.117		50 R 2.543		50 R 2.843		50 R 2.869		50 R 0.689			K
51		51 K 0.888		51 K 1.135		51 K 2.412		51 K 2.871		51 K 2.871		51 K 1.010													51		51 K 0.888		51 K 1.135		51 K 2.412		51 K 2.871		51 K 2.871		51 K 1.010
52		52 I 0.939		52 I -0.200		52 I 2.113		52 I 2.388		52 I 2.296		52 I 1.105													52		52 I 0.939		52 I -0.200		52 I 2.113		52 I 2.388		52 I 2.296		52 I 1.105
53		53 D 0.939		53 D 0.956		53 D 2.113		53 D 2.388		53 D 2.296		53 D 1.105						D							53		53 D 0.939		53 D 0.956		53 D 2.113		53 D 2.388		53 D 2.296		53 D 1.105						D
54		54 I 0.041		54 I 1.044		54 I 1.702		54 I 1.932		54 I 1.697		54 I 1.128			I			I							54		54 I 0.041		54 I 1.044		54 I 1.702		54 I 1.932		54 I 1.697		54 I 1.128			I			I
55		55 S 0.041		55 S 1.978		55 S 1.702		55 S 1.932		55 S 1.697		55 S 1.128			0.86										55		55 S 0.041		55 S 1.978		55 S 1.702		55 S 1.932		55 S 1.697		55 S 1.128			0.86
56		56 K 0.907		56 K 1.732		56 K 1.832		56 K 1.905		56 K 1.695		56 K 0.807						K							56		56 K 0.907		56 K 1.732		56 K 1.832		56 K 1.905		56 K 1.695		56 K 0.807						K
57		57 W 0.718		57 W 1.391		57 W 1.860		57 W 1.895		57 W 1.247		57 W 0.703													57		57 W 0.718		57 W 1.391		57 W 1.860		57 W 1.895		57 W 1.247		57 W 0.703
58		58 K 1.666		58 K 1.720		58 K 2.300		58 K 2.224		58 K 1.286		58 K 0.268													58		58 K 1.666		58 K 1.720		58 K 2.300		58 K 2.224		58 K 1.286		58 K 0.268
59		59 G 1.584		59 G 1.744		59 G 2.346		59 G 2.224		59 G 1.285		59 G 0.149													59		59 G 1.584		59 G 1.744		59 G 2.346		59 G 2.224		59 G 1.285		59 G 0.149
60		60 N 0.642		60 N 1.726		60 N 1.832		60 N 1.540		60 N 0.695		60 N 0.335													60		60 N 0.642		60 N 1.726		60 N 1.832		60 N 1.540		60 N 0.695		60 N 0.335
61		61 N 1.685		61 N 1.948		61 N 1.963		61 N 1.677		61 N 0.690		61 N 0.473													61		61 N 1.685		61 N 1.948		61 N 1.963		61 N 1.677		61 N 0.690		61 N 0.473
62		62 T 1.767		62 T 1.014		62 T 1.814		62 T 1.349		62 T 0.136		62 T 0.295													62		62 T 1.767		62 T 1.014		62 T 1.814		62 T 1.349		62 T 0.136		62 T 0.295
63		63 F 1.767		63 F 0.349		63 F 2.272		63 F 2.032		63 F 0.731		63 F 0.360													63		63 F 1.767		63 F 0.349		63 F 2.272		63 F 2.032		63 F 0.731		63 F 0.360
64		64 S 0.819		64 S 1.062		64 S 1.832		64 S 1.704		64 S 0.692		64 S 0.794													64		64 S 0.819		64 S 1.062		64 S 1.832		64 S 1.704		64 S 0.692		64 S 0.794
65		65 N -0.205		65 N 0.782		65 N 1.468		65 N 1.349		65 N 0.655		65 N 1.158						N							65		65 N -0.205		65 N 0.782		65 N 1.468		65 N 1.349		65 N 0.655		65 N 1.158						N
66		66 K 0.098		66 K -0.152		66 K 1.543		66 K 1.513		66 K 1.124		66 K 1.109													66		66 K 0.098		66 K -0.152		66 K 1.543		66 K 1.513		66 K 1.124		66 K 1.109
67		67 I 1.173		67 I -1.486		67 I 1.935		67 I 1.923		67 I 1.720		67 I 0.831													67		67 I 1.173		67 I -1.486		67 I 1.935		67 I 1.923		67 I 1.720		67 I 0.831
68		68 F 0.256		68 F -0.587		68 F 1.646		68 F 1.750		68 F 1.701		68 F 0.993		F											68		68 F 0.256		68 F -0.587		68 F 1.646		68 F 1.750		68 F 1.701		68 F 0.993		F
69		69 D -0.819		69 D 0.215		69 D 1.365		69 D 1.458		69 D 1.686		69 D 1.128		0.93											69		69 D -0.819		69 D 0.215		69 D 1.365		69 D 1.458		69 D 1.686		69 D 1.128		0.93
70		70 E -0.686		70 E -0.731		70 E 1.244		70 E 1.185		70 E 1.691		70 E 1.037			D										70		70 E -0.686		70 E -0.731		70 E 1.244		70 E 1.185		70 E 1.691		70 E 1.037			D
71		71 I 0.180		71 I -0.697		71 I 1.375		71 I 1.157		71 I 1.689		71 I 0.716													71		71 I 0.180		71 I -0.697		71 I 1.375		71 I 1.157		71 I 1.689		71 I 0.716
72		72 W 0.642		72 W -0.779		72 W 1.692		72 W 1.440		72 W 1.704		72 W 0.797													72		72 W 0.642		72 W -0.779		72 W 1.692		72 W 1.440		72 W 1.704		72 W 0.797
73		73 E 0.452		73 E 0.263		73 E 1.720		73 E 1.431		73 E 1.256		73 E 0.693													73		73 E 0.452		73 E 0.263		73 E 1.720		73 E 1.431		73 E 1.256		73 E 0.693
74		74 G -0.161		74 G 0.297		74 G 1.646		74 G 1.303		74 G 0.676		74 G 1.051													74		74 G -0.161		74 G 0.297		74 G 1.646		74 G 1.303		74 G 0.676		74 G 1.051
75		75 Y 0.977		75 Y 0.209		75 Y 2.057		75 Y 1.640		75 Y 1.163		75 Y 0.720													75		75 Y 0.977		75 Y 0.209		75 Y 2.057		75 Y 1.640		75 Y 1.163		75 Y 0.720
76		76 N 2.052		76 N 1.447		76 N 2.337		76 N 1.932		76 N 1.178		76 N 0.585				N									76		76 N 2.052		76 N 1.447		76 N 2.337		76 N 1.932		76 N 1.178		76 N 0.585				N
77		77 Y 2.191		77 Y 0.838		77 Y 2.281		77 Y 1.886		77 Y 1.068		77 Y 0.602				0.59									77		77 Y 2.191		77 Y 0.838		77 Y 2.281		77 Y 1.886		77 Y 1.068		77 Y 0.602				0.59
78		78 D 2.191		78 D 2.076		78 D 2.739		78 D 2.570		78 D 1.662		78 D 0.667						D							78		78 D 2.191		78 D 2.076		78 D 2.739		78 D 2.570		78 D 1.662		78 D 0.667						D
79		79 N 2.444		79 N 2.146		79 N 2.487		79 N 2.333		79 N 1.643		79 N -0.675													79		79 N 2.444		79 N 2.146		79 N 2.487		79 N 2.333		79 N 1.643		79 N -0.675
80		80 D 2.362		80 D 1.363		80 D 2.636		80 D 2.661		80 D 2.197		80 D -0.497						D							80		80 D 2.362		80 D 1.363		80 D 2.636		80 D 2.661		80 D 2.197		80 D -0.497						D
81		81 K 2.924		81 K 1.656		81 K 2.683		81 K 2.734		81 K 2.218		81 K -0.942													81		81 K 2.924		81 K 1.656		81 K 2.683		81 K 2.734		81 K 2.218		81 K -0.942
82		82 A 1.710		82 A 0.728		82 A 2.346		82 A 2.369		82 A 1.733		82 A -0.682													82		82 A 1.710		82 A 0.728		82 A 2.346		82 A 2.369		82 A 1.733		82 A -0.682
83		83 K 1.628		83 K 0.614		83 K 2.496		83 K 2.698		83 K 2.287		83 K -0.504													83		83 K 1.628		83 K 0.614		83 K 2.496		83 K 2.698		83 K 2.287		83 K -0.504
84		84 N 0.762		84 N 0.614		84 N 2.103		84 N 2.369		84 N 1.800		84 N 0.094		K	N										84		84 N 0.762		84 N 0.614		84 N 2.103		84 N 2.369		84 N 1.800		84 N 0.094		K	N
85		85 F 0.136		85 F 0.495		85 F 1.646		85 F 1.777		85 F 1.223		85 F -0.027			0.66										85		85 F 0.136		85 F 0.495		85 F 1.646		85 F 1.777		85 F 1.223		85 F -0.027			0.66
86		86 K 0.364		86 K 1.501		86 K 2.094		86 K 2.415		86 K 1.817		86 K 1.049													86		86 K 0.364		86 K 1.501		86 K 2.094		86 K 2.415		86 K 1.817		86 K 1.049
87		87 V 0.332		87 V 0.465		87 V 1.842		87 V 1.932		87 V 1.243		87 V 1.024													87		87 V 0.332		87 V 0.465		87 V 1.842		87 V 1.932		87 V 1.243		87 V 1.024
88		88 M 0.250		88 M 0.387		88 M 1.991		88 M 2.260		88 M 1.797		88 M 1.202													88		88 M 0.250		88 M 0.387		88 M 1.991		88 M 2.260		88 M 1.797		88 M 1.202
89		89 K 0.250		89 K 1.111		89 K 1.973		89 K 2.315		89 K 1.798		89 K 1.386													89		89 K 0.250		89 K 1.111		89 K 1.973		89 K 2.315		89 K 1.798		89 K 1.386
90		90 T -0.692		90 T 0.854		90 T 1.459		90 T 1.631		90 T 1.207		90 T 1.572													90		90 T -0.692		90 T 0.854		90 T 1.459		90 T 1.631		90 T 1.207		90 T 1.572
91		91 K -0.016		91 K 0.854		91 K 1.879		91 K 1.950		91 K 1.246		91 K 0.871													91		91 K -0.016		91 K 0.854		91 K 1.879		91 K 1.950		91 K 1.246		91 K 0.871
92		92 L 0.743		92 L 0.632		92 L 2.216		92 L 2.269		92 L 1.829		92 L 0.899				K									92		92 L 0.743		92 L 0.632		92 L 2.216		92 L 2.269		92 L 1.829		92 L 0.899				K
93		93 F 0.762		93 F 1.668		93 F 2.094		93 F 2.005		93 F 1.277		93 F 0.998						F							93		93 F 0.762		93 F 1.668		93 F 2.094		93 F 2.005		93 F 1.277		93 F 0.998						F
94		94 N 0.876		94 N 1.435		94 N 2.197		94 N 2.160		94 N 1.297		94 N 0.844		N											94		94 N 0.876		94 N 1.435		94 N 2.197		94 N 2.160		94 N 1.297		94 N 0.844		N
95		95 E 0.876		95 E 1.639		95 E 2.197		95 E 2.160		95 E 1.297		95 E 0.844		0.68											95		95 E 0.876		95 E 1.639		95 E 2.197		95 E 2.160		95 E 1.297		95 E 0.844		0.68
96		96 Q 1.337		96 Q 0.740		96 Q 2.533		96 Q 2.388		96 Q 1.311		96 Q 0.741													96		96 Q 1.337		96 Q 0.740		96 Q 2.533		96 Q 2.388		96 Q 1.311		96 Q 0.741
97		97 N 2.185		97 N 0.249		97 N 3.029		97 N 2.907		97 N 1.932		97 N 0.489													97		97 N 2.185		97 N 0.249		97 N 3.029		97 N 2.907		97 N 1.932		97 N 0.489
98		98 K 1.236		98 K -0.270		98 K 2.589		98 K 2.579		98 K 1.893		98 K 0.924						K							98		98 K 1.236		98 K -0.270		98 K 2.589		98 K 2.579		98 K 1.893		98 K 0.924						K
99		99 Y 0.876		99 Y -0.474		99 Y 2.262		99 Y 2.214		99 Y 1.293		99 Y -0.060													99		99 Y 0.876		99 Y -0.474		99 Y 2.262		99 Y 2.214		99 Y 1.293		99 Y -0.060
100		100R 0.629		100R -0.068		100R 2.094		100R 2.014		100R 1.871		100R 0.044			Y	R									100		100R 0.629		100R -0.068		100R 2.094		100R 2.014		100R 1.871		100R 0.044			Y	R
101		101I 0.547		101I -0.050		101I 1.786		101I 1.658		101I 1.830		101I 0.157				0.6									101		101I 0.547		101I -0.050		101I 1.786		101I 1.658		101I 1.830		101I 0.157				0.6
102		102A 0.319		102A 1.107		102A 1.337		102A 1.020		102A 1.236		102A -0.918													102		102A 0.319		102A 1.107		102A 1.337		102A 1.020		102A 1.236		102A -0.918
103		103H 0.800		103H 0.902		103H 1.533		103H 1.422		103H 1.811		103H -1.185													103		103H 0.800		103H 0.902		103H 1.533		103H 1.422		103H 1.811		103H -1.185
104		104G 0.895		104G 0.487		104G 1.552		104G 1.586		104G 1.781		104G -1.119													104		104G 0.895		104G 0.487		104G 1.552		104G 1.586		104G 1.781		104G -1.119
105		105A 0.819		105A 0.692		105A 1.608		105A 1.613		105A 1.784		105A -1.006													105		105A 0.819		105A 0.692		105A 1.608		105A 1.613		105A 1.784		105A -1.006
106		106K 0.180		106K 1.547		106K 1.468		106K 1.595		106K 1.786		106K 0.326			K										106		106K 0.180		106K 1.547		106K 1.468		106K 1.595		106K 1.786		106K 0.326			K
107		107K 0.408		107K 1.547		107K 1.758		107K 2.060		107K 1.761		107K 0.124			0.68										107		107K 0.408		107K 1.547		107K 1.758		107K 2.060		107K 1.761		107K 0.124			0.68
108		108L 0.459		108L 1.255		108L 1.917		108L 2.260		108L 1.781		108L 0.283
109		109I 0.686		109I 1.255		109I 2.365		109I 2.898		109I 2.376		109I 1.358													50		50 S 1.963		50 S 2.902		50 S 1.281		50 S 0.929		50 S 0.520		50 S 0.112		S
110		110K 0.958		110K 2.154		110K 2.188		110K 2.579		110K 2.270		110K 1.284		I											51		51 G 1.660		51 G 2.537		51 G 1.206		51 G 0.765		51 G 0.051		51 G 0.162		0.88
111		111S 0.016		111S 2.154		111S 1.655		111S 1.950		111S 1.681		111S 1.654													52		52 S 1.938		52 S 2.401		52 S 1.356		52 S 0.920		52 S 0.071		52 S 1.332
112		112K 1.091		112K 2.130		112K 2.066		112K 2.306		112K 2.275		112K 1.193													53		53 T 2.501		53 T 2.036		53 T 1.674		53 T 1.084		53 T 0.090		53 T 0.784
113		113D 1.957		113D 1.299		113D 2.655		113D 2.962		113D 2.868		113D 0.936													54		54 T 2.418		54 T 2.036		54 T 1.720		54 T 1.084		54 T 0.090		54 T 0.665
114		114L 1.957		114L 1.251		114L 2.655		114L 2.962		114L 2.868		114L 0.936													55		55 S 2.387		55 S 1.545		55 S 1.926		55 S 1.285		55 S 0.110		55 S 0.705			T
115		115E 1.679		115E 1.455		115E 2.505		115E 2.807		115E 2.848		115E -0.234		E				E							56		56 T 2.355		56 T 1.048		56 T 2.103		56 T 1.504		56 T 0.132		56 T 0.709
116		116K 1.698		116K 0.473		116K 2.384		116K 2.543		116K 2.295		116K -0.135		0.81		E									57		57 T 2.159		57 T 1.413		57 T 1.907		57 T 1.349		57 T 0.112		57 T -0.342
117		117K 1.198		117K -0.358		117K 2.113		117K 2.224		117K 1.806		117K -1.136													58		58 T 1.963		58 T 1.413		58 T 1.954		58 T 1.467		58 T 0.111		58 T -0.163			T
118		118A 1.660		118A -0.615		118A 2.449		118A 2.451		118A 1.820		118A -1.239													59		59 Q 1.963		59 Q 1.413		59 Q 1.954		59 Q 1.467		59 Q 0.111		59 Q -0.163			0.79
119		119Q 1.299		119Q -0.711		119Q 2.122		119Q 2.087		119Q 1.221		119Q -2.223													60		60 A 1.963		60 A 1.413		60 A 1.954		60 A 1.467		60 A 0.111		60 A -0.163
120		120A 1.432		120A -1.526		120A 2.001		120A 1.813		120A 1.226		120A -2.314													61		61 P 1.963		61 P 2.269		61 P 1.954		61 P 1.467		61 P 0.111		61 P -0.163
121		121Y 0.838		121Y -1.526		121Y 1.431		121Y 1.166		121Y 0.633		121Y -1.791													62		62 S 1.963		62 S 2.485		62 S 1.954		62 S 1.467		62 S 0.111		62 S -0.163
122		122A 0.199		122A -0.306		122A 1.290		122A 1.148		122A 0.635		122A -0.459			Y										63		63 T 1.995		63 T 2.485		63 T 1.776		63 T 1.248		63 T 0.089		63 T -0.166
123		123E -0.047		123E -0.510		123E 0.963		123E 0.774		123E 0.592		123E -1.632													64		64 T 2.355		64 T 1.790		64 T 2.103		64 T 1.613		64 T 0.688		64 T 0.817
124		124V 0.085		124V -0.458		124V 1.393		124V 1.248		124V 1.217		124V -0.623													65		65 T 2.633		65 T 1.874		65 T 2.010		65 T 1.494		65 T 0.689		65 T 0.757
125		125I -0.376		125I 0.451		125I 1.057		125I 1.020		125I 1.203		125I -0.520													66		66 S 1.641		66 S 2.239		66 S 1.776		66 S 1.349		66 S 0.675		66 S 1.032		T
126		126A -0.148		126A 0.572		126A 1.047		126A 0.975		126A 1.203		126A 0.490													67		67 E 1.805		67 E 1.874		67 E 1.907		67 E 1.558		67 E 1.254		67 E 0.965		E
127		127R -0.376		127R 1.147		127R 1.150		127R 1.084		127R 1.228		127R 0.516													68		68 S 1.887		68 S 2.154		68 S 1.860		68 S 1.558		68 S 1.255		68 S 1.084		0.86
128		128L -0.724		128L 0.423		128L 1.188		128L 1.103		128L 1.232		128L 0.362			L										69		69 L 1.887		69 L 1.790		69 L 1.860		69 L 1.558		69 L 1.255		69 L 1.084
129		129G 0.275		129G 1.167		129G 1.655		129G 1.485		129G 1.830		129G 0.014			0.81										70		70 E 1.887		70 E 2.850		70 E 1.860		70 E 1.558		70 E 1.255		70 E 1.084
130		130R 0.275		130R 0.898		130R 1.814		130R 1.658		130R 2.449		130R 1.291													71		71 S 1.723		71 S 3.130		71 S 1.730		71 S 1.349		71 S 0.675		71 S 1.151
131		131L 0.642		131L 0.916		131L 1.655		131L 1.504		131L 2.314		131L 1.283		R											72		72 T 1.723		72 T 3.130		72 T 1.730		72 T 1.349		72 T 0.675		72 T 1.151
132		132E 1.356		132E 1.730		132E 1.982		132E 1.768		132E 2.327		132E 1.068													73		73 S 2.716		73 S 3.495		73 S 1.963		73 S 1.494		73 S 0.690		73 S 0.876
133		133H 1.356		133H 1.968		133H 2.440		133H 2.451		133H 2.922		133H 1.133													74		74 T 2.633		74 T 3.495		74 T 1.786		74 T 1.285		74 T 0.110		74 T 1.062			S
134		134D 1.533		134D 1.553		134D 2.309		134D 2.287		134D 2.338		134D 1.021													75		75 S 2.633		75 S 3.579		75 S 1.786		75 S 1.285		75 S 0.110		75 S 1.062				S
135		135P 2.381		135P 1.589		135P 2.823		135P 2.752		135P 2.957		135P 0.585													76		76 S 2.716		76 S 3.333		76 S 1.739		76 S 1.285		76 S 0.110		76 S 1.182				0.81
136		136K 1.382		136K 1.858		136K 2.356		136K 2.369		136K 2.359		136K 0.933		K											77		77 S 2.798		77 S 2.836		77 S 1.917		77 S 1.494		77 S 0.690		77 S 0.995
137		137N 1.742		137N 1.517		137N 2.524		137N 2.561		137N 2.339		137N 0.639		0.86											78		78 S 2.912		78 S 2.339		78 S 2.019		78 S 1.649		78 S 0.710		78 S 0.842
138		138R 1.470		138R 1.535		138R 2.244		138R 2.196		138R 1.850		138R 0.649													79		79 S 2.633		79 S 2.339		79 S 2.113		79 S 1.768		79 S 0.709		79 S 0.902
139		139I 1.666		139I 1.297		139I 2.197		139I 2.078		139I 1.851		139I 0.469													80		80 E 2.355		80 E 2.110		80 E 2.206		80 E 1.886		80 E 0.708		80 E 0.962
140		140E 1.666		140E 2.231		140E 1.739		140E 1.394		140E 1.256		140E 0.405						E							81		81 N 2.355		81 N 1.535		81 N 2.206		81 N 1.886		81 N 0.708		81 N 0.962
141		141G 1.717		141G 1.451		141G 1.767		141G 1.449		141G 1.815		141G 0.491													82		82 P 2.305		82 P 1.417		82 P 2.047		82 P 1.686		82 P 0.688		82 P 0.802
142		142T 1.894		142T 0.824		142T 1.636		142T 1.285		142T 1.231		142T 0.379													83		83 P 2.026		83 P 1.058		83 P 1.898		83 P 1.531		83 P 0.668		83 P -0.368		P
143		143G 1.818		143G -0.074		143G 1.692		143G 1.312		143G 1.235		143G 0.493													84		84 S 1.862		84 S 0.700		84 S 1.767		84 S 1.321		84 S 0.088		84 S -0.301			S
144		144E 1.457		144E -0.074		144E 1.365		144E 0.948		144E 0.635		144E -0.491			G										85		85 G 1.552		85 G -0.156		85 G 1.468		85 G 1.011		85 G 0.048		85 G -1.198			0.82
145		145N 0.977		145N -0.158		145N 1.627		145N 1.230		145N 0.655		145N -0.160													86		86 A 1.552		86 A -0.783		86 A 1.225		86 A 0.738		86 A 0.029		86 A -2.428
146		146L 1.009		146L -0.276		146L 1.421		146L 1.030		146L 0.635		146L -0.200													87		87 T 1.552		87 T -0.292		87 T 0.982		87 T 0.465		87 T 0.010		87 T -3.658
147		147A 0.977		147A -0.246		147A 1.627		147A 1.230		147A 0.655		147A -0.160													88		88 A 1.274		88 A -0.897		88 A 0.832		88 A 0.310		88 A -0.010		88 A -4.828
148		148Y 0.813		148Y -0.570		148Y 1.496		148Y 1.020		148Y 0.075		148Y -0.092			Y										89		89 A 1.242		89 A -0.358		89 A 1.038		89 A 0.510		89 A 0.010		89 A -4.787
149		149G -0.212		149G 0.463		149G 1.132		149G 0.665		149G 0.039		149G 0.272			0.77			G							90		90 A 0.844		90 A -0.683		90 A 1.029		90 A 0.556		90 A 0.027		90 A -3.832
150		150T -0.136		150T -0.074		150T 1.075		150T 0.638		150T 0.035		150T 0.158													91		91 A 1.148		91 A -0.192		91 A 1.103		91 A 0.720		91 A 0.496		91 A -3.882				A
151		151T 0.092		151T -0.769		151T 1.066		151T 0.592		151T 0.035		151T 1.169													92		92 T 0.509		92 T 0.664		92 T 0.963		92 T 0.701		92 T 0.498		92 T -2.550		T
152		152F 0.345		152F -1.260		152F 0.973		152F 0.528		152F 0.636		152F 1.104		T											93		93 M 0.705		93 M 0.664		93 M 1.160		93 M 0.856		93 M 0.518		93 M -1.499		0.94
153		153I -0.597		153I -1.182		153I 0.898		153I 0.583		153I 0.641		153I 1.539													94		94 D 0.983		94 D 1.269		94 D 1.309		94 D 1.011		94 D 0.538		94 D -0.329
154		154G -0.793		154G -0.026		154G 0.702		154G 0.428		154G 0.621		154G 0.488													95		95 I 1.179		95 I 0.730		95 I 1.505		95 I 1.166		95 I 0.558		95 I 0.721
155		155H -1.356		155H -0.026		155H 0.384		155H 0.264		155H 0.603		155H 1.036		H											96		96 T 1.179		96 T 1.413		96 T 1.505		96 T 1.166		96 T 0.558		96 T 0.721
156		156L -0.414		156L -0.619		156L 0.898		156L 0.948		156L 1.193		156L 0.850		0.84											97		97 S 1.578		97 S 1.461		97 S 1.515		97 S 1.121		97 S 0.540		97 S -0.234
157		157A 0.452		157A -0.821		157A 1.029		157A 0.920		157A 1.191		157A 0.528													98		98 T 1.078		98 T 1.181		98 T 1.487		98 T 1.075		98 T 0.071		98 T -0.005
158		158V -0.540		158V -0.282		158V 1.057		158V 0.984		158V 1.217		158V 0.550													99		99 T 2.216		99 T 1.181		99 T 1.898		99 T 1.412		99 T 0.558		99 T -0.335
159		159K -0.793		159K 0.389		159K 1.150		159K 1.048		159K 0.616		159K 0.615													100		100A 2.381		100A 1.181		100A 2.029		100A 1.622		100A 1.137		100A -0.402			T	A
160		160G 0.421		160G -0.767		160G 1.505		160G 1.358		160G 1.100		160G 0.171													101		101P 2.298		101P 1.672		101P 2.075		101P 1.622		101P 1.137		101P -0.521				0.84
161		161W 0.781		161W -1.394		161W 1.832		161W 1.722		161W 1.699		161W 1.155													102		102D 2.298		102D 1.804		102D 2.075		102D 1.622		102D 1.137		102D -0.521
162		162Y 0.509		162Y -1.095		162Y 1.814		162Y 1.713		162Y 1.699		162Y 0.888				Y									103		103E 2.298		103E 1.756		103E 2.075		103E 1.622		103E 1.137		103E -0.521
163		163D 0.281		163D -1.095		163D 1.365		163D 1.075		163D 1.105		163D -0.187				0.72									104		104T 2.494		104T 1.181		104T 2.272		104T 1.777		104T 1.157		104T 0.530
164		164E -0.661		164E -1.025		164E 1.290		164E 1.130		164E 1.110		164E 0.247			D										105		105T 2.690		105T 1.048		105T 2.225		105T 1.658		105T 1.158		105T 0.350
165		165I -0.148		165I -1.775		165I 1.524		165I 1.349		165I 1.104		165I 0.557													106		106T 2.191		106T 0.558		106T 1.954		106T 1.339		106T 0.669		106T -0.651
166		166A 0.414		166A -0.619		166A 1.571		166A 1.422		166A 1.125		166A 0.112													107		107T 1.830		107T -0.030		107T 1.870		107T 1.248		107T 0.089		107T -0.405
167		167L -0.800		167L 0.213		167L 1.234		167L 1.057		167L 0.641		167L 0.372													108		108T 1.634		108T -0.520		108T 1.674		108T 1.093		108T 0.069		108T -1.455		T
168		168Y -0.932		168Y 0.776		168Y 1.356		168Y 1.330		168Y 0.636		168Y 0.464													109		109A 1.072		109A -0.520		109A 1.356		109A 0.929		109A 0.050		109A -0.907
169		169N -0.066		169N 1.810		169N 1.945		169N 1.987		169N 1.229		169N 0.207													110		110P 0.876		110P 0.055		110P 1.160		110P 0.774		110P 0.030		110P -1.958
170		170F -0.066		170F 1.026		170F 2.188		170F 2.260		170F 1.248		170F 1.437													111		111A 0.876		111A 0.187		111A 1.160		111A 0.774		111A 0.030		111A -1.958
171		171K 0.876		171K 2.056		171K 2.262		171K 2.205		171K 1.242		171K 1.002		F											112		112V 1.040		112V 0.678		112V 1.290		112V 0.984		112V 0.610		112V -2.025
172		172K 0.414		172K 1.583		172K 1.945		172K 1.923		172K 1.227		172K 0.921													113		113A 1.236		113A 1.265		113A 1.487		113A 1.139		113A 0.630		113A -0.975			A
173		173P 0.383		173P 0.752		173P 1.795		173P 1.768		173P 1.207		173P 1.194		P											114		114T 1.432		114T 1.756		114T 1.440		114T 1.020		114T 0.631		114T -1.154			0.87
174		174G 1.097		174G 0.884		174G 2.103		174G 2.087		174G 1.221		174G 1.163		0.86											115		115E 1.628		115E 1.756		115E 1.636		115E 1.175		115E 0.651		115E -0.103
175		175F 0.869		175F 0.884		175F 1.655		175F 1.449		175F 0.627		175F 0.088													116		116T 2.191		116T 1.672		116T 1.954		116T 1.339		116T 0.669		116T -0.651				E
176		176S 0.838		176S 1.149		176S 1.403		176S 0.966		176S 0.052		176S 0.064													117		117T 2.387		117T 1.539		117T 2.150		117T 1.494		117T 0.689		117T 0.400
177		177P 1.065		177P 0.119		177P 1.150		177P 0.647		177P 0.033		177P -0.156													118		118T 2.387		118T 1.048		118T 2.150		118T 1.494		118T 0.689		118T 0.400
178		178A 0.838		178A 0.251		178A 1.318		178A 0.866		178A 0.653		178A 0.111				P									119		119T 2.026		119T 0.461		119T 2.066		119T 1.403		119T 0.108		119T 0.646
179		179T 0.838		179T 0.742		179T 1.318		179T 0.866		179T 0.653		179T 0.111													120		120T 1.830		120T 0.461		120T 1.870		120T 1.248		120T 0.089		120T -0.405
180		180G 0.756		180G 0.047		180G 1.365		180G 0.866		180G 0.653		180G -0.008													121		121T 1.268		121T 0.461		121T 1.552		121T 1.084		121T 0.070		121T 0.143				T
181		181H 1.002		181H -0.677		181H 1.449		181H 0.966		181H 0.676		181H -0.065													122		122P 1.268		122P 0.461		122P 1.552		122P 1.084		122P 0.070		122P 0.143				0.81
182		182F 0.288		182F -1.270		182F 1.365		182F 0.975		182F 0.682		182F 1.380													123		123A 1.268		123A 0.594		123A 1.552		123A 1.084		123A 0.070		123A 0.143
183		183T -0.275		183T -0.264		183T 1.047		183T 0.811		183T 0.663		183T 1.928													124		124V 1.268		124V 0.594		124V 1.552		124V 1.084		124V 0.070		124V 0.143
184		184Q -1.268		184Q -0.128		184Q 1.075		184Q 0.875		184Q 0.688		184Q 1.950			Q			Q							125		125T 1.268		125T 1.048		125T 1.552		125T 1.084		125T 0.070		125T 0.143
185		185L -1.040		185L -0.128		185L 1.365		185L 1.339		185L 0.663		185L 1.748			0.83										126		126T 1.268		126T 1.048		126T 1.309		126T 0.811		126T 0.051		126T -1.087
186		186V -0.098		186V 0.568		186V 1.421		186V 1.339		186V 0.659		186V 1.497													127		127T 1.268		127T 1.133		127T 1.552		127T 1.084		127T 0.070		127T 0.143
187		187W -0.098		187W 0.754		187W 1.421		187W 1.339		187W 0.659		187W 1.497						W							128		128T 1.830		128T 0.642		128T 1.870		128T 1.248		128T 0.089		128T -0.405		T
188		188K -0.148		188K 1.257		188K 1.290		188K 1.121		188K 0.637		188K 1.375													129		129A 1.995		129A 0.509		129A 2.001		129A 1.458		129A 0.668		129A -0.472		0.91	T
189		189G 0.566		189G 1.052		189G 1.533		189G 1.285		189G 1.251		189G 1.207		K											130		130P 1.799		130P 1.000		130P 1.804		130P 1.303		130P 0.648		130P -1.523
190		190T 0.933		190T 0.251		190T 1.655		190T 1.294		190T 1.249		190T -0.392													131		131T 1.603		131T 1.000		131T 1.851		131T 1.422		131T 0.647		131T -1.343
191		191T 1.925		191T 0.387		191T 1.627		191T 1.230		191T 1.224		191T -0.414													132		132E 1.603		132E 0.413		132E 1.851		132E 1.422		132E 0.647		132E -1.343
192		192H 0.983		192H -0.200		192H 1.113		192H 0.547		192H 0.634		192H -0.228													133		133A 1.603		133A 0.694		133A 2.094		133A 1.695		133A 0.666		133A -0.113
193		193A 0.983		193A -0.386		193A 1.113		193A 0.547		193A 0.634		193A -0.228													134		134P 1.236		134P 1.525		134P 1.730		134P 1.412		134P 0.649		134P 0.256
194		194G 0.421		194G 0.189		194G 0.795		194G 0.382		194G 0.615		194G 0.320													135		135T 1.318		135T 1.742		135T 1.683		135T 1.412		135T 0.649		135T 0.375
195		195F -0.142		195F 0.393		195F 0.477		195F 0.218		195F 0.597		195F 0.868													136		136P 1.186		136P 1.251		136P 1.804		136P 1.686		136P 0.644		136P 0.466
196		196G 0.218		196G 1.195		196G 0.646		196G 0.410		196G 0.577		196G 0.575				G									137		137V 1.546		137V 1.383		137V 2.132		137V 2.050		137V 1.244		137V 1.450				P
197		197V 0.446		197V 1.107		197V 1.094		197V 1.048		197V 1.171		197V 1.650				0.87		V							138		138S 1.546		138S 1.970		138S 1.889		138S 1.777		138S 1.225		138S 0.220
198		198V 0.446		198V 2.016		198V 1.094		198V 1.048		198V 1.171		198V 1.650													139		139K 1.546		139K 1.605		139K 1.889		139K 1.777		139K 1.225		139K 0.220			K
199		199E 1.660		199E 2.016		199E 1.431		199E 1.412		199E 1.656		199E 1.390													140		140E 1.742		140E 1.349		140E 1.842		140E 1.658		140E 1.226		140E 0.040			0.76
200		200K 1.565		200K 1.034		200K 1.870		200K 1.932		200K 2.281		200K 1.388			E										141		141A 2.305		141A 1.629		141A 2.160		141A 1.823		141A 1.244		141A -0.507
201		201G 1.565		201G 0.107		201G 1.870		201G 1.932		201G 2.281		201G 1.388													142		142T 2.387		142T 2.485		142T 2.337		142T 2.032		142T 1.823		142T -0.694
202		202D 1.679		202D -0.617		202D 2.244		202D 2.178		202D 2.299		202D 1.132													143		143T 2.437		143T 2.850		143T 2.038		143T 1.549		143T 1.249		143T -0.599
203		203R 0.952		203R -0.901		203R 1.795		203R 1.804		203R 1.701		203R 1.747													144		144T 2.355		144T 2.717		144T 1.860		144T 1.339		144T 0.669		144T -0.413		T
204		204V 0.357		204V -0.883		204V 1.225		204V 1.157		204V 1.107		204V 2.271													145		145E 2.633		145E 2.227		145E 2.010		145E 1.494		145E 0.689		145E 0.757				E
205		205Y -0.003		205Y -1.194		205Y 0.776		205Y 1.522		205Y 1.168		205Y 1.260			Y										146		146S 2.437		146S 2.279		146S 2.057		146S 1.613		146S 0.688		146S 0.936				0.57
206		206V -0.275		206V 0.069		206V 0.954		206V 1.841		206V 1.273		206V 1.334			0.88										147		147S 2.241		147S 1.914		147S 1.860		147S 1.458		147S 0.669		147S -0.114
207		207V -0.661		207V 0.523		207V 0.776		207V 1.604		207V 0.668		207V 1.667													148		148S 2.273		148S 1.597		148S 1.655		148S 1.257		148S 0.649		148S -0.155
208		208X -0.016		208X 0.978		208X 1.047		208X 1.768		208X 0.686		208X 1.238													149		149P 2.159		149P 0.646		149P 1.655		149P 1.267		149P 0.091		149P 0.035
209		209K 0.237		209K 1.351		209K 1.038		209K 1.804		209K 0.686		209K 1.126													150		150A 2.381		150A 1.143		150A 1.776		150A 1.431		150A 0.560		150A -0.134
210		210Y 0.604		210Y 1.129		210Y 1.403		210Y 2.087		210Y 0.703		210Y 0.757													151		151G 1.736		151G 1.998		151G 1.505		151G 1.267		151G 0.542		151G 0.295		G
211		211S 1.198		211S 1.129		211S 1.515		211S 2.050		211S 0.702		211S 0.169		S											152		152Q 1.736		152Q 1.862		152Q 1.505		152Q 1.267		152Q 0.542		152Q 0.295		0.77
212		212P 1.641		212P 0.632		212P 2.272		212P 2.041		212P 0.682		212P 1.066		0.94		S									153		153D 2.014		153D 1.862		153D 1.412		153D 1.148		153D 0.543		153D 0.235
213		213P 1.160		213P 1.087		213P 2.075		213P 1.640		213P 0.107		213P 1.333													154		154V 2.210		154V 1.227		154V 1.608		154V 1.303		154V 0.563		154V 1.286
214		214G 1.413		214G 1.219		214G 2.066		214G 1.677		214G 0.107		214G 1.221													155		155S 2.178		155S 1.898		155S 1.814		155S 1.504		155S 0.583		155S 1.326			V
215		215N 1.268		215N 0.417		215N 2.346		215N 1.996		215N 0.711		215N 1.060													156		156S 1.565		156S 1.898		156S 1.365		156S 1.121		156S 0.542		156S 1.751
216		216Y 1.514		216Y 0.063		216Y 2.431		216Y 2.096		216Y 0.735		216Y 1.003													157		157T 1.426		157T 1.898		157T 1.421		157T 1.166		157T 0.653		157T 1.734
217		217P 0.800		217P 0.469		217P 2.122		217P 1.777		217P 0.720		217P 1.035													158		158T 2.071		158T 2.263		158T 1.692		158T 1.330		158T 0.671		158T 1.305					T
218		218R 0.440		218R 0.720		218R 1.674		218R 2.142		218R 0.780		218R 0.024													159		159V 2.071		159V 2.627		159V 1.692		159V 1.330		159V 0.671		159V 1.305					0.75
219		219Q 0.130		219Q -0.190		219Q 1.375		219Q 1.832		219Q 0.740		219Q -0.873													160		160E 2.071		160E 2.627		160E 1.692		160E 1.330		160E 0.671		160E 1.305
220		220F 0.692		220F -0.885		220F 1.421		220F 1.905		220F 0.761		220F -1.318													161		161S 2.153		161S 2.411		161S 1.646		161S 1.330		161S 0.671		161S 1.424				E
221		221X 0.326		221X -0.220		221X 1.057		221X 1.622		221X 0.743		221X -0.949			F										162		162S 1.590		162S 2.130		162S 1.328		162S 1.166		162S 0.653		162S 1.972
222		222A -0.521		222A 0.339		222A 0.543		222A 1.157		222A 0.124		222A -0.513													163		163S 1.957		163S 2.088		163S 1.692		163S 1.449		163S 0.670		163S 1.603
223		223N -0.521		223N 1.171		223N 0.543		223N 1.157		223N 0.124		223N -0.513													164		164S 1.957		164S 2.046		164S 1.692		164S 1.449		164S 0.670		164S 1.603
224		224V 0.326		224V 1.052		224V 1.038		224V 1.677		224V 0.745		224V -0.765													165		165V 1.812		165V 2.046		165V 1.973		165V 1.768		165V 1.275		165V 1.443
225		225L 0.686		225L 1.403		225L 1.945		225L 1.996		225L 1.279		225L 0.310													166		166P 1.666		166P 2.633		166P 2.253		166P 2.087		166P 1.879		166P 1.282				P
226		226Q 0.933		226Q 1.862		226Q 2.272		226Q 2.369		226Q 1.322		226Q 1.483													167		167E 1.666		167E 3.130		167E 2.253		167E 2.087		167E 1.879		167E 1.282		P		0.88
227		227R 0.490		227R 1.625		227R 1.515		227R 2.379		227R 1.341		227R 0.586		Q											168		168R 1.584		168R 3.411		168R 2.300		168R 2.087		168R 1.879		168R 1.163
228		228K 0.724		228K 1.066		228K 1.178		228K 2.707		228K 1.400		228K -1.013													169		169R 2.229		169R 3.172		169R 2.571		169R 2.251		169R 1.898		169R 0.734
229		229Q 1.306		229Q 0.489		229Q 0.804		229Q 3.017		229Q 1.454		229Q -2.458													170		170S 2.507		170S 2.717		170S 2.477		170S 2.132		170S 1.899		170S 0.674
																									171		171T 2.507		171T 2.717		171T 2.477		171T 2.132		171T 1.899		171T 0.674
																									172		172S 2.374		172S 2.802		172S 2.290		172S 1.932		172S 1.293		172S 0.895
																									173		173S 2.520		173S 2.437		173S 2.010		173S 1.613		173S 0.689		173S 1.056			S
																									174		174E 2.602		174E 2.072		174E 2.188		174E 1.823		174E 1.268		174E 0.869			0.9		S
																									175		175P 2.602		175P 1.988		175P 2.188		175P 1.823		175P 1.268		175P 0.869
																									176		176S 2.520		176S 2.485		176S 2.234		176S 1.823		176S 1.268		176S 0.750
																									177		177E 2.437		177E 1.988		177E 2.281		177E 1.823		177E 1.268		177E 0.631
																									178		178T 2.355		178T 2.040		178T 2.103		178T 1.613		178T 0.688		178T 0.817
																									179		179T 2.355		179T 2.124		179T 2.103		179T 1.613		179T 0.688		179T 0.817
																									180		180T 2.305		180T 1.309		180T 1.945		180T 1.412		180T 0.668		180T 0.658
																									181		181S 2.305		181S 1.674		181S 1.945		181S 1.412		181S 0.668		181S 0.658
																									182		182P 1.470		182P 1.309		182P 1.608		182P 1.239		182P 0.650		182P 0.939		P		S
																									183		183G 1.552		183G 1.806		183G 1.561		183G 1.239		183G 0.650		183G 1.058		0.97
																									184		184E 1.552		184E 1.670		184E 1.561		184E 1.239		184E 0.650		184E 1.058
																									185		185I 1.552		185I 1.722		185I 1.561		185I 1.239		185I 0.650		185I 1.058
																									186		186S 1.748		186S 2.046		186S 1.515		186S 1.121		186S 0.651		186S 0.879
																									187		187T 1.748		187T 1.818		187T 1.515		187T 1.121		187T 0.651		187T 0.879
																									188		188S 1.388		188S 1.936		188S 1.188		188S 0.756		188S 0.052		188S -0.105
																									189		189T 2.254		189T 1.571		189T 1.318		189T 0.729		189T 0.050		189T -0.427			S
																									190		190G 2.286		190G 1.571		190G 1.468		190G 0.884		190G 0.070		190G -0.699			G
																									191		191A 2.286		191A 1.435		191A 1.468		191A 0.884		191A 0.070		191A -0.699			0.87
																									192		192G 2.203		192G 1.794		192G 1.515		192G 0.884		192G 0.070		192G -0.818
																									193		193N 2.203		193N 1.742		193N 1.515		193N 0.884		193N 0.070		193N -0.818
																									194		194T 1.976		194T 1.491		194T 1.767		194T 1.203		194T 0.089		194T -0.599
																									195		195T 2.336		195T 1.856		195T 2.094		195T 1.567		195T 0.689		195T 0.385
																									196		196T 2.109		196T 1.365		196T 2.346		196T 1.886		196T 0.708		196T 0.605				T
																									197		197P 2.077		197P 1.501		197P 2.197		197P 1.731		197P 0.687		197P 0.877				0.77
																									198		198E 1.881		198E 1.998		198E 2.001		198E 1.576		198E 0.667		198E -0.173		P
																									199		199P 1.913		199P 1.327		199P 1.795		199P 1.376		199P 0.647		199P -0.214
																									200		200S 1.995		200S 1.577		200S 1.748		200S 1.376		200S 0.647		200S -0.095
																									201		201A 1.628		201A 1.349		201A 1.384		201A 1.093		201A 0.630		201A 0.274
																									202		202G 1.578		202G 1.253		202G 1.356		202G 1.039		202G 0.071		202G 0.187
																									203		203S 1.805		203S 1.117		203S 1.103		203S 0.720		203S 0.052		203S -0.032
																									204		204V 1.160		204V 0.087		204V 0.832		204V 0.556		204V 0.034		204V 0.397
																									205		205N 1.407		205N 1.014		205N 1.160		205N 0.929		205N 0.076		205N 1.570
																									206		206G 0.465		206G 0.405		206G 1.103		206G 0.929		206G 0.080		206G 1.821			N
																									207		207V 0.414		207V -0.546		207V 1.403		207V 1.412		207V 0.655		207V 1.726
																									208		208Q 0.781		208Q -0.655		208Q 1.524		208Q 1.422		208Q 0.653		208Q 0.127
																									209		209F -0.167		209F -1.470		209F 1.085		209F 1.093		209F 0.614		209F 0.562
																									210		210K -1.109		210K -0.440		210K 1.010		210K 1.148		210K 0.620		210K 0.997
																									211		211A -1.381		211A -1.596		211A 0.991		211A 1.139		211A 0.620		211A 0.730
																									212		212I -1.350		212I -1.921		212I 0.814		212I 0.920		212I 0.598		212I 0.726				A
																									213		213L -1.274		213L -0.741		213L 0.739		213L 0.948		213L 0.595		213L 0.797
																									214		214I -2.140		214I -0.741		214I 0.150		214I 0.291		214I 0.003		214I 1.053
																									215		215S -1.862		215S -0.591		215S 0.300		215S 0.446		215S 0.023		215S 2.223
																									216		216I -1.938		216I -1.542		216I 0.356		216I 0.474		216I 0.026		216I 2.336
																									217		217I -1.938		217I -1.392		217I 0.375		217I 0.419		217I 0.025		217I 2.153
																									218		218S -1.666		218S -1.272		218S 0.393		218S 0.428		218S 0.025		218S 2.420
																									219		219L -2.658		219L -2.452		219L 0.178		219L 0.228		219L 0.009		219L 2.511
																									220		220F -2.734		220F -1.993		220F 0.234		220F 0.255		220F 0.012		220F 2.624							F
																									221		221V -2.734		221V -1.564		221V 0.234		221V 0.255		221V 0.012		221V 2.624
																									222		222F -3.145		222F -1.214		222F -0.373		222F 0.419		222F 0.052		222F 1.454
																									223		223L -2.564		223L -0.785		223L -0.747		223L 0.729		223L 0.107		223L 0.009
																									224		224I -1.982		224I -0.326		224I -1.139		224I 1.093		224I 0.163		224I -1.252
																									213		213Y -1.280		213Y -0.661		213Y 1.356		213Y 1.485		213Y 1.213		213Y 1.689
																									214		214M -1.280		214M 0.237		214M 1.356		214M 1.485		214M 1.213		214M 1.689
																									215		215L -0.338		215L 0.978		215L 1.889		215L 2.114		215L 1.802		215L 1.319
																									216		216K -0.452		216K 1.758		216K 1.889		216K 2.123		216K 1.245		216K 1.509
																									217		217I 0.029		217I 0.830		217I 1.627		217I 1.841		217I 1.226		217I 1.177
																									218		218K 0.787		218K 1.058		218K 1.963		218K 2.160		218K 1.808		218K 1.206
																									219		219Q 1.135		219Q 0.802		219Q 1.926		219Q 2.142		219Q 1.804		219Q 1.360
																									220		220G 0.541		220G 0.886		220G 1.356		220G 1.494		220G 1.211		220G 1.883		Q	G
																									221		221E 1.540		221E 1.091		221E 1.823		221E 1.877		221E 1.809		221E 1.535			0.84
																									222		222V 1.672		222V 0.606		222V 1.702		222V 1.604		222V 1.814		222V 1.444
																									223		223V 1.653		223V 1.533		223V 1.823		223V 1.868		223V 2.366		223V 1.346							V
																									224		224E 1.426		224E 1.988		224E 1.991		224E 2.087		224E 2.986		224E 1.613
																									225		225E 1.293		225E 1.772		225E 2.113		225E 2.360		225E 2.981		225E 1.704							E
																									226		226K 1.660		226K 1.555		226K 2.477		226K 2.643		226K 2.999		226K 1.335
																									227		227H 2.026		227H 1.555		227H 2.842		227H 2.925		227H 3.016		227H 0.966		H
																									228		228K 1.666		228K 1.351		228K 2.758		228K 2.834		228K 2.435		228K 1.213		0.87
																									229		229P 1.533		229P 1.010		229P 2.879		229P 3.108		229P 2.431		229P 1.304
																									230		230P 0.907		230P 1.143		230P 2.421		230P 2.515		230P 1.853		230P 1.184
																									231		231P 1.103		231P 0.377		231P 2.459		231P 2.497		231P 1.253		231P 0.957
																									232		232K 1.072		232K 0.832		232K 2.206		232K 2.014		232K 0.678		232K 0.933
																									233		233M 0.819		233M -0.324		233M 2.216		233M 1.977		233M 0.679		233M 1.045
																									234		234T 0.952		234T -0.306		234T 2.403		234T 2.178		234T 1.285		234T 0.824
																									235		235T 0.313		235T 0.017		235T 2.019		235T 1.886		235T 1.267		235T 0.926				T
																									236		236Y -0.281		236Y 0.135		236Y 1.449		236Y 1.239		236Y 0.674		236Y 1.450			T	0.71
																									237		237R 0.250		237R 1.117		237R 1.889		237R 1.668		237R 1.282		237R 1.504
																									238		238I 0.364		238I 0.878		238I 1.991		238I 1.823		238I 1.302		238I 1.350
																									239		239V 0.528		239V 1.694		239V 2.122		239V 2.032		239V 1.882		239V 1.283
																									240		240R 1.141		240R 2.621		240R 2.197		240R 2.160		240R 2.462		240R 0.925
																									241		241N 1.255		241N 2.639		241N 2.094		241N 2.060		241N 1.880		241N 1.089					N
																									242		242E 2.121		242E 2.886		242E 2.683		242E 2.716		242E 2.473		242E 0.832					0.69		E
																									243		243E 2.716		243E 2.106		243E 3.253		243E 3.363		243E 3.066		243E 0.309		E
																									244		244Q 2.861		244Q 2.106		244Q 2.973		244Q 3.044		244Q 2.461		244Q 0.469
																									245		245K 1.837		245K 1.113		245K 2.589		245K 2.743		245K 2.426		245K 1.017
																									246		246K 1.837		246K 0.185		246K 2.589		246K 2.743		246K 2.426		246K 1.017
																									247		247S 0.711		247S -0.971		247S 2.281		247S 2.397		247S 1.852		247S 1.066							S
																									248		248L 0.098		248L -0.995		248L 1.832		248L 2.014		248L 1.811		248L 1.491
																									249		249E -0.768		249E -1.115		249E 1.244		249E 1.358		249E 1.218		249E 1.748
																									250		250W -0.768		250W -1.865		250W 1.244		250W 1.358		250W 1.218		250W 1.748
																									251		251V -1.685		251V -0.871		251V 0.954		251V 1.185		251V 1.200		251V 1.910		V		W
																									252		252I -1.685		252I -0.685		252I 0.973		252I 1.130		252I 1.199		252I 1.726		0.76
																									253		253K -1.799		253K -0.564		253K 0.973		253K 1.139		253K 0.641		253K 1.916
																									254		254I -1.034		254I -1.600		254I 1.113		254I 1.294		254I 1.236		254I 2.161
																									255		255F -1.381		255F -1.779		255F 1.150		255F 1.312		255F 1.240		255F 2.007
																									256		256Q -1.457		256Q -1.719		256Q 1.206		256Q 1.339		256Q 1.244		256Q 2.120
																									257		257H -2.450		257H -1.354		257H 0.776		257H 0.720		257H 0.674		257H 2.077					Q		H
																									258		258L -2.210		258L -0.817		258L 0.907		258L 0.784		258L 0.690		258L 1.701
																									259		259L -1.217		259L -0.937		259L 1.122		259L 0.984		259L 0.705		259L 1.609
																									260		260W -1.236		260W -0.829		260W 0.786		260W 0.565		260W 0.663		260W 1.446
																									261		261M -1.874		261M 0.505		261M 0.487		261M 0.373		261M 0.045		261M 1.501
																									262		262S -1.527		262S 0.117		262S 0.449		262S 0.355		262S 0.041		262S 1.654			S
																									263		263G -0.585		263G -1.063		263G 0.982		263G 0.984		263G 0.630		263G 1.284			0.73
																									264		264I -0.585		264I -1.200		264I 0.982		264I 0.984		264I 0.630		264I 1.284
																									265		265V -0.825		265V -0.044		265V 0.851		265V 0.920		265V 0.615		265V 1.661
																									266		266K -0.857		266K 0.592		266K 1.029		266K 1.139		266K 0.637		266K 1.665
																									267		267W -0.857		267W -0.564		267W 1.487		267W 1.823		267W 1.232		267W 1.730		K
																									268		268I 0.281		268I -0.266		268I 1.898		268I 2.160		268I 1.719		268I 1.399
																									269		269Q 0.010		269Q -0.266		269Q 1.879		269Q 2.151		269Q 1.719		269Q 1.132							Q
																									270		270K -0.932		270K -0.961		270K 1.346		270K 1.522		270K 1.130		270K 1.502
																									271		271D -0.806		271D -1.184		271D 1.188		271D 1.485		271D 1.107		271D 1.801
																									272		272I -0.882		272I -0.909		272I 1.244		272I 1.513		272I 1.110		272I 1.914
																									273		273L -0.819		273L -0.094		273L 1.216		273L 1.449		273L 1.108		273L 1.638
																									274		274I -0.913		274I 0.469		274I 1.197		274I 1.285		274I 1.138		274I 1.572
																									275		275L -1.217		275L 1.369		275L 1.122		275L 1.121		275L 0.669		275L 1.622
																									276		276N -0.578		276N 1.664		276N 1.505		276N 1.412		276N 0.687		276N 1.520				N
																									277		277R 0.496		277R 1.910		277R 1.917		277R 1.768		277R 1.281		277R 1.059				0.67
																									278		278T 1.135		278T 1.455		278T 2.216		278T 1.959		278T 1.899		278T 1.005			R
																									279		279P 2.128		279P 0.640		279P 2.449		279P 2.105		279P 1.914		279P 0.730							P
																									280		280E 1.818		280E 0.640		280E 2.393		280E 2.069		280E 1.892		280E 1.062
																									281		281H 1.046		281H 0.556		281H 1.823		281H 1.576		281H 1.269		281H 1.385
																									282		282S 0.850		282S 0.141		282S 1.870		282S 1.695		282S 1.268		282S 1.564
																									283		283P 1.097		283P -0.829		283P 1.954		283P 1.795		283P 1.292		283P 1.508
																									284		284I 0.098		284I -0.613		284I 1.487		284I 1.412		284I 0.694		284I 1.856
																									285		285P -0.300		285P 0.287		285P 1.318		285P 1.285		285P 0.091		285P 1.533
																									286		286Q -0.218		286Q 0.419		286Q 1.496		286Q 1.494		286Q 0.671		286Q 1.347
																									287		287I 0.142		287I -0.186		287I 1.580		287I 1.586		287I 1.251		287I 1.101							I
																									288		288M 0.977		288M 0.025		288M 1.917		288M 1.759		288M 1.269		288M 0.820
																									289		289E 0.579		289E 0.025		289E 1.664		289E 1.531		289E 1.267		289E 0.545
																									290		290E -0.066		290E -0.665		290E 1.328		290E 1.203		290E 1.242		290E 0.326
																									291		291T 0.174		291T -1.564		291T 1.459		291T 1.267		291T 1.258		291T -0.051
																									292		292M 0.174		292M -2.380		292M 1.459		292M 1.267		292M 1.258		292M -0.051				T
																									293		293M -0.825		293M -2.011		293M 0.991		293M 0.884		293M 0.660		293M 0.297							M
																									294		294M -1.824		294M -1.642		294M 0.524		294M 0.501		294M 0.062		294M 0.645
																									295		295M -2.153		295M -1.274		295M -0.130		295M 0.665		295M 0.102		295M -0.406
																									296		296I -1.887		296I -0.905		296I -0.579		296I 0.938		296I 0.145		296I -1.361
																									297		297I -1.622		297I -0.326		297I -1.027		297I 1.212		297I 0.188		297I -2.316

## Sheet: Fusion-Ss3a
																										1	Bcepred	1 N 1.173	Bcepred	1 N 1.483	Bcepred	1 N 0.150	Bcepred	1 N 2.096	Bcepred	1 N 0.835	Bcepred	1 N -3.813	ABCpred					BepiPred
																										2	Hydrophilicity	2 S 0.939	Flexibility	2 S 1.483	Accessibility	2 S 0.487	Exposed surface	2 S 1.768	Polarity	2 S 0.777	Antegenic propensity	2 S -2.214
																										3		3 A 1.432		3 A 1.119		3 A 1.272		3 A 1.813		3 A 1.316		3 A -1.230
																										4		4 R 1.875		4 R 1.658		4 R 2.029		4 R 1.804		4 R 1.297		4 R -0.333		R
																										5		5 V 1.812		5 V 1.335		5 V 2.057		5 V 1.868		5 V 1.299		5 V -0.057		0.7
																										6		6 E 2.033		6 E 2.263		6 E 2.178		6 E 2.032		6 E 1.768		6 E -0.225							E
																										7		7 N 2.279		7 N 2.227		7 N 2.505		7 N 2.406		7 N 1.810		7 N 0.948
																										8		8 Q 2.374		8 Q 2.108		8 Q 2.524		8 Q 2.570		8 Q 1.780		8 Q 1.014
																										9		9 D 3.240		9 D 1.413		9 D 2.917		9 D 2.898		9 D 2.267		9 D 0.416
																										10		10 Q 3.127		10 Q 1.449		10 Q 2.917		10 Q 2.907		10 Q 1.710		10 Q 0.606
																										11		11 K 2.102		11 K 1.567		11 K 2.533		11 K 2.606		11 K 1.675		11 K 1.154							K
																										12		12 D 2.216		12 D 1.227		12 D 2.533		12 D 2.597		12 D 2.232		12 D 0.964
																										13		13 Q 2.026		13 Q 1.227		13 Q 2.561		13 Q 2.588		13 Q 1.784		13 Q 0.860
																										14		14 L 2.026		14 L 1.227		14 L 2.561		14 L 2.588		14 L 1.784		14 L 0.860
																										15		15 E 2.298		15 E 2.263		15 E 2.384		15 E 2.269		15 E 1.678		15 E 0.786
																										16		16 N 2.045		16 N 2.227		16 N 2.440		16 N 2.324		16 N 1.232		16 N 0.958
																										17		17 Q 2.026		17 Q 2.108		17 Q 2.561		17 Q 2.588		17 Q 1.784		17 Q 0.860
																										18		18 D 3.240		18 D 1.413		18 D 2.917		18 D 2.898		18 D 2.267		18 D 0.416
																										19		19 Q 3.127		19 Q 1.449		19 Q 2.917		19 Q 2.907		19 Q 1.710		19 Q 0.606
																										20		20 K 2.102		20 K 1.567		20 K 2.533		20 K 2.606		20 K 1.675		20 K 1.154		Q
																										21		21 D 2.216		21 D 1.227		21 D 2.533		21 D 2.597		21 D 2.232		21 D 0.964
																										22		22 Q 2.026		22 Q 1.227		22 Q 2.561		22 Q 2.588		22 Q 1.784		22 Q 0.860
																										23		23 L 2.026		23 L 1.227		23 L 2.561		23 L 2.588		23 L 1.784		23 L 0.860
																										24		24 E 2.298		24 E 2.263		24 E 2.384		24 E 2.269		24 E 1.678		24 E 0.786
																										25		25 N 2.045		25 N 2.297		25 N 2.440		25 N 2.324		25 N 1.232		25 N 0.958
																										26		26 Q 2.026		26 Q 2.178		26 Q 2.561		26 Q 2.588		26 Q 1.784		26 Q 0.860
																										27		27 D 3.051		27 D 1.483		27 D 2.945		27 D 2.889		27 D 1.819		27 D 0.312			D
																										28		28 Q 2.937		28 Q 1.776		28 Q 2.945		28 Q 2.898		28 Q 1.262		28 Q 0.502			0.7
																										29		29 K 1.913		29 K 1.894		29 K 2.561		29 K 2.597		29 K 1.227		29 K 1.050
																										30		30 N 1.894		30 N 1.553		30 N 2.683		30 N 2.862		30 N 1.779		30 N 0.951
																										31		31 Q 1.704		31 Q 1.800		31 Q 2.711		31 Q 2.852		31 Q 1.331		31 Q 0.847
																										32		32 L 1.704		32 L 1.884		32 L 2.711		32 L 2.852		32 L 1.331		32 L 0.847
																										33		33 K 1.755		33 K 2.697		33 K 2.412		33 K 2.369		33 K 0.756		33 K 0.942							K
																										34		34 N 1.805		34 N 2.357		34 N 2.440		34 N 2.424		34 N 1.315		34 N 1.029
																										35		35 Q 1.868		35 Q 2.287		35 Q 2.412		35 Q 2.360		35 Q 1.313		35 Q 0.753
																										36		36 S 2.829		36 S 2.287		36 S 2.823		36 S 2.725		36 S 1.350		36 S 0.481
																										37		37 E 3.101		37 E 2.263		37 E 2.646		37 E 2.406		37 E 1.244		37 E 0.407
																										38		38 N 3.038		38 N 2.297		38 N 2.674		38 N 2.470		38 N 1.246		38 N 0.683
																										39		39 Q 3.019		39 Q 2.178		39 Q 2.795		39 Q 2.734		39 Q 1.798		39 Q 0.585
																										40		40 D 3.051		40 D 1.483		40 D 2.945		40 D 2.889		40 D 1.819		40 D 0.312		D
																										41		41 Q 2.937		41 Q 1.776		41 Q 2.945		41 Q 2.898		41 Q 1.262		41 Q 0.502		0.7					Q
																										42		42 K 1.913		42 K 1.894		42 K 2.561		42 K 2.597		42 K 1.227		42 K 1.050
																										43		43 N 1.894		43 N 1.553		43 N 2.683		43 N 2.862		43 N 1.779		43 N 0.951			K
																										44		44 Q 1.704		44 Q 1.800		44 Q 2.711		44 Q 2.852		44 Q 1.331		44 Q 0.847
																										45		45 L 1.704		45 L 1.884		45 L 2.711		45 L 2.852		45 L 1.331		45 L 0.847
																										46		46 K 1.755		46 K 2.697		46 K 2.412		46 K 2.369		46 K 0.756		46 K 0.942
																										47		47 N 1.805		47 N 2.357		47 N 2.440		47 N 2.424		47 N 1.315		47 N 1.029							N
																										48		48 Q 1.868		48 Q 2.287		48 Q 2.412		48 Q 2.360		48 Q 1.313		48 Q 0.753				Q
																										49		49 S 2.829		49 S 2.287		49 S 2.823		49 S 2.725		49 S 1.350		49 S 0.481				0.67
																										50		50 E 3.101		50 E 2.263		50 E 2.646		50 E 2.406		50 E 1.244		50 E 0.407
																										51		51 N 3.038		51 N 2.519		51 N 2.674		51 N 2.470		51 N 1.246		51 N 0.683
																										52		52 Q 3.019		52 Q 2.269		52 Q 2.795		52 Q 2.734		52 Q 1.798		52 Q 0.585
																										53		53 D 2.969		53 D 1.453		53 D 3.094		53 D 3.217		53 D 2.373		53 D 0.490							D
																										54		54 Q 2.608		54 Q 1.746		54 Q 3.010		54 Q 3.126		54 Q 1.792		54 Q 0.736
																										55		55 K 1.660		55 K 2.086		55 K 2.571		55 K 2.798		55 K 1.754		55 K 1.171
																										56		56 K 1.641		56 K 1.613		56 K 2.692		56 K 3.062		56 K 2.306		56 K 1.073		K
																										57		57 P 1.369		57 P 0.457		57 P 2.870		57 P 3.381		57 P 2.412		57 P 1.147
																										58		58 I 1.122		58 I 0.930		58 I 2.786		58 I 3.281		58 I 2.388		58 I 1.203
																										59		59 K 0.256		59 K 2.086		59 K 2.197		59 K 2.625		59 K 1.795		59 K 1.460
																										60		60 K 0.256		60 K 1.613		60 K 2.197		60 K 2.625		60 K 1.795		60 K 1.460
																										61		61 P 0.484		61 P 1.409		61 P 2.403		61 P 2.989		61 P 2.371		61 P 1.305			P
																										62		62 I 1.122		62 I 1.409		62 I 2.786		62 I 3.281		62 I 2.388		62 I 1.203			0.83
																										63		63 K 1.122		63 K 2.565		63 K 2.328		63 K 2.597		63 K 1.794		63 K 1.139
																										64		64 K 0.895		64 K 2.092		64 K 2.122		64 K 2.233		64 K 1.218		64 K 1.294				K
																										65		65 P 1.122		65 P 0.936		65 P 2.328		65 P 2.597		65 P 1.794		65 P 1.139
																										66		66 G 1.761		66 G 1.391		66 G 2.711		66 G 2.889		66 G 1.811		66 G 1.037
																										67		67 P 0.895		67 P 1.123		67 P 2.122		67 P 2.233		67 P 1.218		67 P 1.294		P
																										68		68 K 0.800		68 K 0.439		68 K 2.103		68 K 2.069		68 K 1.248		68 K 1.228		0.88
																										69		69 P 0.800		69 P -0.488		69 P 2.103		69 P 2.069		69 P 1.248		69 P 1.228
																										70		70 I -0.066		70 I -0.015		70 I 1.973		70 I 2.096		70 I 1.250		70 I 1.549
																										71		71 R -0.433		71 R 0.668		71 R 1.608		71 R 1.813		71 R 1.232		71 R 1.918
																										72		72 P -0.433		72 P 0.686		72 P 1.608		72 P 1.813		72 P 1.232		72 P 1.918
																										73		73 I -0.433		73 I 0.686		73 I 1.608		73 I 1.813		73 I 1.232		73 I 1.918
																										74		74 V 0.433		74 V 1.842		74 V 2.197		74 V 2.470		74 V 1.825		74 V 1.661
																										75		75 K 0.300		75 K 2.429		75 K 2.010		75 K 2.269		75 K 1.219		75 K 1.882
																										76		76 P 0.528		76 P 2.088		76 P 2.216		76 P 2.634		76 P 1.795		76 P 1.727			P
																										77		77 K 1.363		77 K 2.221		77 K 2.552		77 K 2.807		77 K 1.813		77 K 1.446
																										78		78 P 1.925		78 P 1.880		78 P 2.870		78 P 2.971		78 P 1.832		78 P 0.898
																										79		79 K 1.894		79 K 1.521		79 K 2.617		79 K 2.488		79 K 1.257		79 K 0.874
																										1	Bcepred	1 N 1.173	Bcepred	1 N 2.118	Bcepred	1 N 0.150	Bcepred	1 N 2.096	Bcepred	1 N 0.835	Bcepred	1 N -3.813	ABCpred				BepiPred
																										2	Hydrophilicity	2 S 1.805	Flexibility	2 S 2.118	Accessibility	2 S 0.879	Exposed surface	2 S 2.096	Polarity	2 S 1.264	Antegenic propensity	2 S -2.812
																										3		3 A 2.298		3 A 1.890		3 A 1.664		3 A 2.142		3 A 1.804		3 A -1.828
																										4		4 R 2.741		4 R 2.721		4 R 2.421		4 R 2.132		4 R 1.784		4 R -0.931
																										5		5 D 2.659		5 D 1.704		5 D 2.113		5 D 1.777		5 D 1.744		5 D -0.817
																										6		6 E 2.608		6 E 0.840		6 E 2.412		6 E 2.260		6 E 2.318		6 E -0.912						E
																										7		7 N 1.894		7 N -0.142		7 N 2.328		7 N 2.269		7 N 2.324		7 N 0.533
																										8		8 G 1.122		8 G -0.260		8 G 1.758		8 G 1.777		8 G 1.701		8 G 0.856		G				G
																										9		9 K 0.370		9 K -1.294		9 K 1.739		9 K 1.695		9 K 1.231		9 K 1.197		0.95
																										10		10 L 0.206		10 L -1.516		10 L 1.608		10 L 1.485		10 L 0.652		10 L 1.264
																										11		11 I -0.357		11 I -0.685		11 I 1.561		11 I 1.412		11 I 0.630		11 I 1.709
																										12		12 Y -0.275		12 Y 0.249		12 Y 1.870		12 Y 1.768		12 Y 0.671		12 Y 1.595
																										13		13 T -0.275		13 T 1.195		13 T 1.412		13 T 1.084		13 T 0.076		13 T 1.531						T
																										14		14 Y 0.749		14 Y 0.297		14 Y 1.795		14 Y 1.385		14 Y 0.111		14 Y 0.983
																										15		15 N 1.887		15 N 1.243		15 N 2.206		15 N 1.722		15 N 0.599		15 N 0.652
																										16		16 G 1.887		16 G 1.125		16 G 2.206		16 G 1.722		16 G 0.599		16 G 0.652
																										17		17 N 2.191		17 N 1.329		17 N 2.281		17 N 1.886		17 N 1.068		17 N 0.602
																										18		18 D 2.640		18 D 1.295		18 D 2.225		18 D 1.804		18 D 1.068		18 D 0.311
																										19		19 Y 2.558		19 Y 0.756		19 Y 2.374		19 Y 2.132		19 Y 1.622		19 Y 0.489
																										20		20 D 2.690		20 D 1.048		20 D 2.711		20 D 2.543		20 D 2.222		20 D 0.462
																										21		21 T 2.381		21 T 1.084		21 T 2.412		21 T 2.233		21 T 2.181		21 T -0.435
																										22		22 K 1.483		22 K 1.133		22 K 2.132		22 K 1.959		22 K 1.709		22 K -0.481
																										23		23 E 2.096		23 E 0.301		23 E 2.206		23 E 2.087		23 E 2.290		23 E -0.839
																										24		24 A 2.096		24 A -0.599		24 A 2.206		24 A 2.087		24 A 2.290		24 A -0.839		E
																										25		25 M 1.900		25 M -0.108		25 M 2.010		25 M 1.932		25 M 2.270		25 M -1.890
																										26		26 E 1.034		26 E 0.820		26 E 1.421		26 E 1.276		26 E 1.677		26 E -1.634		M
																										27		27 D 0.920		27 D 0.784		27 D 1.421		27 D 1.285		27 D 1.120		27 D -1.444		0.89
																										28		28 A 1.053		28 A -0.162		28 A 1.851		28 A 1.759		28 A 1.744		28 A -0.435						A
																										29		29 I 1.951		29 I 0.197		29 I 2.132		29 I 2.032		29 I 2.216		29 I -0.388
																										30		30 Q 1.337		30 Q 1.060		30 Q 2.057		30 Q 1.905		30 Q 1.636		30 Q -0.030
																										31		31 R 0.838		31 R 1.401		31 R 2.029		31 R 1.859		31 R 1.166		31 R 0.199
																										32		32 D 1.337		32 D 0.263		32 D 2.300		32 D 2.178		32 D 1.655		32 D 1.200
																										33		33 Y 2.203		33 Y -0.450		33 Y 2.888		33 Y 2.834		33 Y 2.248		33 Y 0.943
																										34		34 P 1.318		34 P 0.447		34 P 2.421		34 P 2.442		34 P 2.207		34 P 1.102			P
																										35		35 D 0.471		35 D -0.086		35 D 1.926		35 D 1.923		35 D 1.587		35 D 1.354			0.82
																										36		36 K 0.168		36 K 0.003		36 K 1.851		36 K 1.759		36 K 1.118		36 K 1.403
																										37		37 I -0.294		37 I -0.202		37 I 1.533		37 I 1.476		37 I 1.103		37 I 1.323
																										38		38 F -0.066		38 F 0.662		38 F 1.281		38 F 1.157		38 F 1.084		38 F 1.103
																										39		39 T -0.338		39 T 1.445		39 T 1.001		39 T 0.793		39 T 0.595		39 T 1.112
																										40		40 F -0.066		40 F 1.563		40 F 0.823		40 F 0.474		40 F 0.489		40 F 1.038
																										41		41 G 0.882		41 G 2.347		41 G 1.262		41 G 0.802		41 G 0.528		41 G 0.603		F
																										42		42 G 1.906		42 G 2.347		42 G 1.627		42 G 1.157		42 G 0.564		42 G 0.239
																										43		43 D 2.020		43 D 2.551		43 D 1.730		43 D 1.312		43 D 0.585		43 D 0.086
																										44		44 N 2.962		44 N 2.844		44 N 1.786		44 N 1.312		44 N 0.581		44 N -0.165						N
																										45		45 N 2.962		45 N 3.048		45 N 2.244		45 N 1.996		45 N 1.175		45 N -0.101
																										46		46 N 2.962		46 N 3.270		46 N 2.702		46 N 2.679		46 N 1.770		46 N -0.036
																										47		47 G 2.595		47 G 2.337		47 G 2.860		47 G 2.834		47 G 1.906		47 G -0.028
																										48		48 K 2.513		48 K 2.249		48 K 3.010		48 K 3.162		48 K 2.460		48 K 0.150						K
																										49		49 K 1.565		49 K 1.093		49 K 2.571		49 K 2.834		49 K 2.421		49 K 0.585
																										50		50 R 1.755		50 R 1.117		50 R 2.543		50 R 2.843		50 R 2.869		50 R 0.689			K
																										51		51 K 0.888		51 K 1.135		51 K 2.412		51 K 2.871		51 K 2.871		51 K 1.010
																										52		52 I 0.939		52 I -0.200		52 I 2.113		52 I 2.388		52 I 2.296		52 I 1.105
																										53		53 D 0.939		53 D 0.956		53 D 2.113		53 D 2.388		53 D 2.296		53 D 1.105						D
																										54		54 I 0.041		54 I 1.044		54 I 1.702		54 I 1.932		54 I 1.697		54 I 1.128			I			I
																										55		55 S 0.041		55 S 1.978		55 S 1.702		55 S 1.932		55 S 1.697		55 S 1.128			0.86
																										56		56 K 0.907		56 K 1.732		56 K 1.832		56 K 1.905		56 K 1.695		56 K 0.807						K
																										57		57 W 0.718		57 W 1.391		57 W 1.860		57 W 1.895		57 W 1.247		57 W 0.703
																										58		58 K 1.666		58 K 1.720		58 K 2.300		58 K 2.224		58 K 1.286		58 K 0.268
																										59		59 G 1.584		59 G 1.744		59 G 2.346		59 G 2.224		59 G 1.285		59 G 0.149
	1	Bcepred	1 M 0.098	Bcepred	1 M 0.451	Bcepred	1 M -0.018	Bcepred	1 M 2.032	Bcepred	1 M 0.850	Bcepred	1 M -3.073	ABCpred					BepiPred							60		60 N 0.642		60 N 1.726		60 N 1.832		60 N 1.540		60 N 0.695		60 N 0.335
	2	Hydrophilicity	2 M 0.509	Flexibility	2 M 0.361	Accessibility	2 M 0.589	Exposed surface	2 M 1.868	Polarity	2 M 0.810	Antegenic propensity	2 M -1.903													61		61 N 1.685		61 N 1.948		61 N 1.963		61 N 1.677		61 N 0.690		61 N 0.473
	3		3 N 0.003		3 N 0.271		3 N 0.907		3 N 1.531		3 N 0.751		3 N -0.571													62		62 T 1.767		62 T 1.014		62 T 1.814		62 T 1.349		62 T 0.136		62 T 0.295
	4		4 R -0.578		4 R -0.434		4 R 1.281		4 R 1.221		4 R 0.697		4 R 0.874													63		63 F 1.767		63 F 0.349		63 F 2.272		63 F 2.032		63 F 0.731		63 F 0.360
	5		5 S -0.894		5 S -1.452		5 S 1.206		5 S 1.185		5 S 0.685		5 S 1.364							S						64		64 S 0.819		64 S 1.062		64 S 1.832		64 S 1.704		64 S 0.692		64 S 0.794
	6		6 I -0.863		6 I -2.482		6 I 1.094		6 I 1.130		6 I 0.669		6 I 2.008													65		65 N -0.205		65 N 0.782		65 N 1.468		65 N 1.349		65 N 0.655		65 N 1.158						N
	7		7 L -1.887		7 L -2.254		7 L 0.711		7 L 0.829		7 L 0.634		7 L 2.556													66		66 K 0.098		66 K -0.152		66 K 1.543		66 K 1.513		66 K 1.124		66 K 1.109
	8		8 L -2.734		8 L -1.194		8 L 0.216		8 L 0.310		8 L 0.014		8 L 2.808													67		67 I 1.173		67 I -1.486		67 I 1.935		67 I 1.923		67 I 1.720		67 I 0.831
	9		9 V -3.379		9 V -1.194		9 V -0.055		9 V 0.146		9 V -0.005		9 V 3.237													68		68 F 0.256		68 F -0.587		68 F 1.646		68 F 1.750		68 F 1.701		68 F 0.993		F
	10		10 L -2.462		10 L -1.422		10 L 0.234		10 L 0.319		10 L 0.013		10 L 3.075													69		69 D -0.819		69 D 0.215		69 D 1.365		69 D 1.458		69 D 1.686		69 D 1.128		0.93
	11		11 F -2.462		11 F -1.218		11 F 0.234		11 F 0.319		11 F 0.013		11 F 3.075													70		70 E -0.686		70 E -0.731		70 E 1.244		70 E 1.185		70 E 1.691		70 E 1.037			D
	12		12 V -2.387		12 V -1.158		12 V 0.178		12 V 0.291		12 V 0.010		12 V 2.962													71		71 I 0.180		71 I -0.697		71 I 1.375		71 I 1.157		71 I 1.689		71 I 0.716
	13		13 S -2.020		13 S -1.158		13 S 0.300		13 S 0.300		13 S 0.008		13 S 1.363													72		72 W 0.642		72 W -0.779		72 W 1.692		72 W 1.440		72 W 1.704		72 W 0.797
	14		14 L -1.704		14 L -1.158		14 L 0.375		14 L 0.337		14 L 0.020		14 L 0.873													73		73 E 0.452		73 E 0.263		73 E 1.720		73 E 1.431		73 E 1.256		73 E 0.693
	15		15 I -1.356		15 I -0.917		15 I 0.318		15 I 0.373		15 I 0.017		15 I 1.210													74		74 G -0.161		74 G 0.297		74 G 1.646		74 G 1.303		74 G 0.676		74 G 1.051
	16		16 A -0.711		16 A 0.239		16 A 0.589		16 A 0.537		16 A 0.036		16 A 0.782			A										75		75 Y 0.977		75 Y 0.209		75 Y 2.057		75 Y 1.640		75 Y 1.163		75 Y 0.720
	17		17 M -1.034		17 M 1.095		17 M 0.225		17 M 0.291		17 M 0.034		17 M 1.244			0.77										76		76 N 2.052		76 N 1.447		76 N 2.337		76 N 1.932		76 N 1.178		76 N 0.585				N
	18		18 V -0.092		18 V 1.004		18 V 0.758		18 V 0.920		18 V 0.623		18 V 0.874													77		77 Y 2.191		77 Y 0.838		77 Y 2.281		77 Y 1.886		77 Y 1.068		77 Y 0.602				0.59
	19		19 S 0.825		19 S 1.101		19 S 1.047		19 S 1.093		19 S 0.641		19 S 0.712													78		78 D 2.191		78 D 2.076		78 D 2.739		78 D 2.570		78 D 1.662		78 D 0.667						D
	20		20 C 0.111		20 C 1.101		20 C 0.963		20 C 1.103		20 C 0.647		20 C 2.157													79		79 N 2.444		79 N 2.146		79 N 2.487		79 N 2.333		79 N 1.643		79 N -0.675
	21		21 K 0.509		21 K 0.658		21 K 0.973		21 K 1.057		21 K 0.629		21 K 1.202													80		80 D 2.362		80 D 1.363		80 D 2.636		80 D 2.661		80 D 2.197		80 D -0.497						D
	22		22 S 1.154		22 S 0.682		22 S 1.244		22 S 1.221		22 S 0.648		22 S 0.773													81		81 K 2.924		81 K 1.656		81 K 2.683		81 K 2.734		81 K 2.218		81 K -0.942
	23		23 L 0.623		23 L 0.365		23 L 1.346		23 L 1.303		23 L 0.647		23 L 0.946													82		82 A 1.710		82 A 0.728		82 A 2.346		82 A 2.369		82 A 1.733		82 A -0.682
	24		24 A 0.945		24 A 1.179		24 A 1.711		24 A 1.549		24 A 0.649		24 A 0.483													83		83 K 1.628		83 K 0.614		83 K 2.496		83 K 2.698		83 K 2.287		83 K -0.504
	25		25 S 1.217		25 S 1.806		25 S 1.533		25 S 1.230		25 S 0.544		25 S 0.409		S											84		84 N 0.762		84 N 0.614		84 N 2.103		84 N 2.369		84 N 1.800		84 N 0.094		K	N
	26		26 Y 1.249		26 Y 1.309		26 Y 1.683		26 Y 1.385		26 Y 0.564		26 Y 0.136		0.79											85		85 F 0.136		85 F 0.495		85 F 1.646		85 F 1.777		85 F 1.223		85 F -0.027			0.66
	27		27 S 2.191		27 S 1.511		27 S 1.758		27 S 1.330		27 S 0.559		27 S -0.298													86		86 K 0.364		86 K 1.501		86 K 2.094		86 K 2.415		86 K 1.817		86 K 1.049
	28		28 D 2.191		28 D 1.283		28 D 2.001		28 D 1.604		28 D 0.578		28 D 0.932													87		87 V 0.332		87 V 0.465		87 V 1.842		87 V 1.932		87 V 1.243		87 V 1.024
	29		29 N 1.198		29 N 1.599		29 N 1.767		29 N 1.458		29 N 0.563		29 N 1.207													88		88 M 0.250		88 M 0.387		88 M 1.991		88 M 2.260		88 M 1.797		88 M 1.202
	30		30 G 1.679		30 G 0.876		30 G 1.505		30 G 1.175		30 G 0.544		30 G 0.875													89		89 K 0.250		89 K 1.111		89 K 1.973		89 K 2.315		89 K 1.798		89 K 1.386
	31		31 P 1.679		31 P 0.045		31 P 1.505		31 P 1.175		31 P 0.544		31 P 0.875													90		90 T -0.692		90 T 0.854		90 T 1.459		90 T 1.631		90 T 1.207		90 T 1.572
	32		32 L 0.781		32 L 0.499		32 L 1.225		32 L 0.902		32 L 0.072		32 L 0.829			P										91		91 K -0.016		91 K 0.854		91 K 1.879		91 K 1.950		91 K 1.246		91 K 0.871
	33		33 G -0.243		33 G 0.704		33 G 0.842		33 G 0.601		33 G 0.037		33 G 1.377													92		92 L 0.743		92 L 0.632		92 L 2.216		92 L 2.269		92 L 1.829		92 L 0.899				K
	34		34 S -0.338		34 S 0.616		34 S 1.281		34 S 1.121		34 S 0.662		34 S 1.376													93		93 F 0.762		93 F 1.668		93 F 2.094		93 F 2.005		93 F 1.277		93 F 0.998						F
	35		35 M -0.338		35 M 0.335		35 M 1.038		35 M 0.847		35 M 0.643		35 M 0.146													94		94 N 0.876		94 N 1.435		94 N 2.197		94 N 2.160		94 N 1.297		94 N 0.844		N
	36		36 L 0.876		36 L 1.305		36 L 1.393		36 L 1.157		36 L 1.126		36 L -0.298													95		95 E 0.876		95 E 1.639		95 E 2.197		95 E 2.160		95 E 1.297		95 E 0.844		0.68
	37		37 R 1.009		37 R 2.000		37 R 1.730		37 R 1.567		37 R 1.726		37 R -0.325													96		96 Q 1.337		96 Q 0.740		96 Q 2.533		96 Q 2.388		96 Q 1.311		96 Q 0.741
	38		38 A 1.009		38 A 1.726		38 A 1.730		38 A 1.567		38 A 1.726		38 A -0.325													97		97 N 2.185		97 N 0.249		97 N 3.029		97 N 2.907		97 N 1.932		97 N 0.489
	39		39 D 1.603		39 D 2.581		39 D 1.935		39 D 1.677		39 D 1.728		39 D -0.229			D										98		98 K 1.236		98 K -0.270		98 K 2.589		98 K 2.579		98 K 1.893		98 K 0.924						K
	40		40 E 2.817		40 E 1.838		40 E 2.290		40 E 1.987		40 E 2.212		40 E -0.673			0.75										99		99 Y 0.876		99 Y -0.474		99 Y 2.262		99 Y 2.214		99 Y 1.293		99 Y -0.060
	41		41 S 2.962		41 S 1.890		41 S 2.010		41 S 1.668		41 S 1.607		41 S -0.512		E											100		100R 0.629		100R -0.068		100R 2.094		100R 2.014		100R 1.871		100R 0.044			Y	R
	42		42 T 2.248		42 T 1.573		42 T 1.926		42 T 1.677		42 T 1.613		42 T 0.933													101		101I 0.547		101I -0.050		101I 1.786		101I 1.658		101I 1.830		101I 0.157				0.6
	43		43 D 1.976		43 D 1.082		43 D 1.646		43 D 1.312		43 D 1.124		43 D 0.942													102		102A 0.319		102A 1.107		102A 1.337		102A 1.020		102A 1.236		102A -0.918
	44		44 S 2.115		44 S 0.447		44 S 1.589		44 S 1.267		44 S 1.013		44 S 0.960													103		103H 0.800		103H 0.902		103H 1.533		103H 1.422		103H 1.811		103H -1.185
	45		45 L 1.837		45 L 0.447		45 L 1.440		45 L 1.112		45 L 0.993		45 L -0.210													104		104G 0.895		104G 0.487		104G 1.552		104G 1.586		104G 1.781		104G -1.119
	46		46 G 1.274		46 G 1.279		46 G 1.122		46 G 0.948		46 G 0.975		46 G 0.338													105		105A 0.819		105A 0.692		105A 1.608		105A 1.613		105A 1.784		105A -1.006
	47		47 D 1.053		47 D 1.507		47 D 1.001		47 D 0.784		47 D 0.506		47 D 0.506													106		106K 0.180		106K 1.547		106K 1.468		106K 1.595		106K 1.786		106K 0.326			K
	48		48 A 1.002		48 A 1.459		48 A 0.842		48 A 0.583		48 A 0.486		48 A 0.347													107		107K 0.408		107K 1.547		107K 1.758		107K 2.060		107K 1.761		107K 0.124			0.68
	49		49 V 1.995		49 V 1.950		49 V 1.075		49 V 0.729		49 V 0.500		49 V 0.072
	50		50 S 1.963		50 S 2.902		50 S 1.281		50 S 0.929		50 S 0.520		50 S 0.112		S											50		50 S 1.963		50 S 2.902		50 S 1.281		50 S 0.929		50 S 0.520		50 S 0.112		S
	51		51 G 1.660		51 G 2.537		51 G 1.206		51 G 0.765		51 G 0.051		51 G 0.162		0.88											51		51 G 1.660		51 G 2.537		51 G 1.206		51 G 0.765		51 G 0.051		51 G 0.162		0.88
	52		52 S 1.938		52 S 2.401		52 S 1.356		52 S 0.920		52 S 0.071		52 S 1.332													52		52 S 1.938		52 S 2.401		52 S 1.356		52 S 0.920		52 S 0.071		52 S 1.332
	53		53 T 2.501		53 T 2.036		53 T 1.674		53 T 1.084		53 T 0.090		53 T 0.784													53		53 T 2.501		53 T 2.036		53 T 1.674		53 T 1.084		53 T 0.090		53 T 0.784
	54		54 T 2.418		54 T 2.036		54 T 1.720		54 T 1.084		54 T 0.090		54 T 0.665													54		54 T 2.418		54 T 2.036		54 T 1.720		54 T 1.084		54 T 0.090		54 T 0.665
	55		55 S 2.387		55 S 1.545		55 S 1.926		55 S 1.285		55 S 0.110		55 S 0.705			T										55		55 S 2.387		55 S 1.545		55 S 1.926		55 S 1.285		55 S 0.110		55 S 0.705			T
	56		56 T 2.355		56 T 1.048		56 T 2.103		56 T 1.504		56 T 0.132		56 T 0.709													56		56 T 2.355		56 T 1.048		56 T 2.103		56 T 1.504		56 T 0.132		56 T 0.709
	57		57 T 2.159		57 T 1.413		57 T 1.907		57 T 1.349		57 T 0.112		57 T -0.342													57		57 T 2.159		57 T 1.413		57 T 1.907		57 T 1.349		57 T 0.112		57 T -0.342
	58		58 T 1.963		58 T 1.413		58 T 1.954		58 T 1.467		58 T 0.111		58 T -0.163			T										58		58 T 1.963		58 T 1.413		58 T 1.954		58 T 1.467		58 T 0.111		58 T -0.163			T
	59		59 Q 1.963		59 Q 1.413		59 Q 1.954		59 Q 1.467		59 Q 0.111		59 Q -0.163			0.79										59		59 Q 1.963		59 Q 1.413		59 Q 1.954		59 Q 1.467		59 Q 0.111		59 Q -0.163			0.79
	60		60 A 1.963		60 A 1.413		60 A 1.954		60 A 1.467		60 A 0.111		60 A -0.163													60		60 A 1.963		60 A 1.413		60 A 1.954		60 A 1.467		60 A 0.111		60 A -0.163
	61		61 P 1.963		61 P 2.269		61 P 1.954		61 P 1.467		61 P 0.111		61 P -0.163													61		61 P 1.963		61 P 2.269		61 P 1.954		61 P 1.467		61 P 0.111		61 P -0.163
	62		62 S 1.963		62 S 2.485		62 S 1.954		62 S 1.467		62 S 0.111		62 S -0.163													62		62 S 1.963		62 S 2.485		62 S 1.954		62 S 1.467		62 S 0.111		62 S -0.163
	63		63 T 1.995		63 T 2.485		63 T 1.776		63 T 1.248		63 T 0.089		63 T -0.166													63		63 T 1.995		63 T 2.485		63 T 1.776		63 T 1.248		63 T 0.089		63 T -0.166
	64		64 T 2.355		64 T 1.790		64 T 2.103		64 T 1.613		64 T 0.688		64 T 0.817													64		64 T 2.355		64 T 1.790		64 T 2.103		64 T 1.613		64 T 0.688		64 T 0.817
	65		65 T 2.633		65 T 1.874		65 T 2.010		65 T 1.494		65 T 0.689		65 T 0.757													65		65 T 2.633		65 T 1.874		65 T 2.010		65 T 1.494		65 T 0.689		65 T 0.757
	66		66 S 1.641		66 S 2.239		66 S 1.776		66 S 1.349		66 S 0.675		66 S 1.032		T											66		66 S 1.641		66 S 2.239		66 S 1.776		66 S 1.349		66 S 0.675		66 S 1.032		T
	67		67 E 1.805		67 E 1.874		67 E 1.907		67 E 1.558		67 E 1.254		67 E 0.965		E											67		67 E 1.805		67 E 1.874		67 E 1.907		67 E 1.558		67 E 1.254		67 E 0.965		E
	68		68 S 1.887		68 S 2.154		68 S 1.860		68 S 1.558		68 S 1.255		68 S 1.084		0.86											68		68 S 1.887		68 S 2.154		68 S 1.860		68 S 1.558		68 S 1.255		68 S 1.084		0.86
	69		69 L 1.887		69 L 1.790		69 L 1.860		69 L 1.558		69 L 1.255		69 L 1.084													69		69 L 1.887		69 L 1.790		69 L 1.860		69 L 1.558		69 L 1.255		69 L 1.084
	70		70 E 1.887		70 E 2.850		70 E 1.860		70 E 1.558		70 E 1.255		70 E 1.084													70		70 E 1.887		70 E 2.850		70 E 1.860		70 E 1.558		70 E 1.255		70 E 1.084
	71		71 S 1.723		71 S 3.130		71 S 1.730		71 S 1.349		71 S 0.675		71 S 1.151													71		71 S 1.723		71 S 3.130		71 S 1.730		71 S 1.349		71 S 0.675		71 S 1.151
	72		72 T 1.723		72 T 3.130		72 T 1.730		72 T 1.349		72 T 0.675		72 T 1.151													72		72 T 1.723		72 T 3.130		72 T 1.730		72 T 1.349		72 T 0.675		72 T 1.151
	73		73 S 2.716		73 S 3.495		73 S 1.963		73 S 1.494		73 S 0.690		73 S 0.876													73		73 S 2.716		73 S 3.495		73 S 1.963		73 S 1.494		73 S 0.690		73 S 0.876
	74		74 T 2.633		74 T 3.495		74 T 1.786		74 T 1.285		74 T 0.110		74 T 1.062			S										74		74 T 2.633		74 T 3.495		74 T 1.786		74 T 1.285		74 T 0.110		74 T 1.062			S
	75		75 S 2.633		75 S 3.579		75 S 1.786		75 S 1.285		75 S 0.110		75 S 1.062				S									75		75 S 2.633		75 S 3.579		75 S 1.786		75 S 1.285		75 S 0.110		75 S 1.062				S
	76		76 S 2.716		76 S 3.333		76 S 1.739		76 S 1.285		76 S 0.110		76 S 1.182				0.81									76		76 S 2.716		76 S 3.333		76 S 1.739		76 S 1.285		76 S 0.110		76 S 1.182				0.81
	77		77 S 2.798		77 S 2.836		77 S 1.917		77 S 1.494		77 S 0.690		77 S 0.995													77		77 S 2.798		77 S 2.836		77 S 1.917		77 S 1.494		77 S 0.690		77 S 0.995
	78		78 S 2.912		78 S 2.339		78 S 2.019		78 S 1.649		78 S 0.710		78 S 0.842													78		78 S 2.912		78 S 2.339		78 S 2.019		78 S 1.649		78 S 0.710		78 S 0.842
	79		79 S 2.633		79 S 2.339		79 S 2.113		79 S 1.768		79 S 0.709		79 S 0.902													79		79 S 2.633		79 S 2.339		79 S 2.113		79 S 1.768		79 S 0.709		79 S 0.902
	80		80 E 2.355		80 E 2.110		80 E 2.206		80 E 1.886		80 E 0.708		80 E 0.962													80		80 E 2.355		80 E 2.110		80 E 2.206		80 E 1.886		80 E 0.708		80 E 0.962
	81		81 N 2.355		81 N 1.535		81 N 2.206		81 N 1.886		81 N 0.708		81 N 0.962													81		81 N 2.355		81 N 1.535		81 N 2.206		81 N 1.886		81 N 0.708		81 N 0.962
	82		82 P 2.305		82 P 1.417		82 P 2.047		82 P 1.686		82 P 0.688		82 P 0.802													82		82 P 2.305		82 P 1.417		82 P 2.047		82 P 1.686		82 P 0.688		82 P 0.802
	83		83 P 2.026		83 P 1.058		83 P 1.898		83 P 1.531		83 P 0.668		83 P -0.368		P											83		83 P 2.026		83 P 1.058		83 P 1.898		83 P 1.531		83 P 0.668		83 P -0.368		P
	84		84 S 1.862		84 S 0.700		84 S 1.767		84 S 1.321		84 S 0.088		84 S -0.301			S										84		84 S 1.862		84 S 0.700		84 S 1.767		84 S 1.321		84 S 0.088		84 S -0.301			S
	85		85 G 1.552		85 G -0.156		85 G 1.468		85 G 1.011		85 G 0.048		85 G -1.198			0.82										85		85 G 1.552		85 G -0.156		85 G 1.468		85 G 1.011		85 G 0.048		85 G -1.198			0.82
	86		86 A 1.552		86 A -0.783		86 A 1.225		86 A 0.738		86 A 0.029		86 A -2.428													86		86 A 1.552		86 A -0.783		86 A 1.225		86 A 0.738		86 A 0.029		86 A -2.428
	87		87 T 1.552		87 T -0.292		87 T 0.982		87 T 0.465		87 T 0.010		87 T -3.658													87		87 T 1.552		87 T -0.292		87 T 0.982		87 T 0.465		87 T 0.010		87 T -3.658
	88		88 A 1.274		88 A -0.897		88 A 0.832		88 A 0.310		88 A -0.010		88 A -4.828													88		88 A 1.274		88 A -0.897		88 A 0.832		88 A 0.310		88 A -0.010		88 A -4.828
	89		89 A 1.242		89 A -0.358		89 A 1.038		89 A 0.510		89 A 0.010		89 A -4.787													89		89 A 1.242		89 A -0.358		89 A 1.038		89 A 0.510		89 A 0.010		89 A -4.787
	90		90 A 0.844		90 A -0.683		90 A 1.029		90 A 0.556		90 A 0.027		90 A -3.832													90		90 A 0.844		90 A -0.683		90 A 1.029		90 A 0.556		90 A 0.027		90 A -3.832
	91		91 A 1.148		91 A -0.192		91 A 1.103		91 A 0.720		91 A 0.496		91 A -3.882				A									91		91 A 1.148		91 A -0.192		91 A 1.103		91 A 0.720		91 A 0.496		91 A -3.882				A
	92		92 T 0.509		92 T 0.664		92 T 0.963		92 T 0.701		92 T 0.498		92 T -2.550		T											92		92 T 0.509		92 T 0.664		92 T 0.963		92 T 0.701		92 T 0.498		92 T -2.550		T
	93		93 M 0.705		93 M 0.664		93 M 1.160		93 M 0.856		93 M 0.518		93 M -1.499		0.94											93		93 M 0.705		93 M 0.664		93 M 1.160		93 M 0.856		93 M 0.518		93 M -1.499		0.94
	94		94 D 0.983		94 D 1.269		94 D 1.309		94 D 1.011		94 D 0.538		94 D -0.329													94		94 D 0.983		94 D 1.269		94 D 1.309		94 D 1.011		94 D 0.538		94 D -0.329
	95		95 I 1.179		95 I 0.730		95 I 1.505		95 I 1.166		95 I 0.558		95 I 0.721													95		95 I 1.179		95 I 0.730		95 I 1.505		95 I 1.166		95 I 0.558		95 I 0.721
	96		96 T 1.179		96 T 1.413		96 T 1.505		96 T 1.166		96 T 0.558		96 T 0.721													96		96 T 1.179		96 T 1.413		96 T 1.505		96 T 1.166		96 T 0.558		96 T 0.721
	97		97 S 1.578		97 S 1.461		97 S 1.515		97 S 1.121		97 S 0.540		97 S -0.234													97		97 S 1.578		97 S 1.461		97 S 1.515		97 S 1.121		97 S 0.540		97 S -0.234
	98		98 T 1.078		98 T 1.181		98 T 1.487		98 T 1.075		98 T 0.071		98 T -0.005													98		98 T 1.078		98 T 1.181		98 T 1.487		98 T 1.075		98 T 0.071		98 T -0.005
	99		99 T 2.216		99 T 1.181		99 T 1.898		99 T 1.412		99 T 0.558		99 T -0.335													99		99 T 2.216		99 T 1.181		99 T 1.898		99 T 1.412		99 T 0.558		99 T -0.335
	100		100A 2.381		100A 1.181		100A 2.029		100A 1.622		100A 1.137		100A -0.402			T	A									100		100A 2.381		100A 1.181		100A 2.029		100A 1.622		100A 1.137		100A -0.402			T	A
	101		101P 2.298		101P 1.672		101P 2.075		101P 1.622		101P 1.137		101P -0.521				0.84									101		101P 2.298		101P 1.672		101P 2.075		101P 1.622		101P 1.137		101P -0.521				0.84
	102		102D 2.298		102D 1.804		102D 2.075		102D 1.622		102D 1.137		102D -0.521													102		102D 2.298		102D 1.804		102D 2.075		102D 1.622		102D 1.137		102D -0.521
	103		103E 2.298		103E 1.756		103E 2.075		103E 1.622		103E 1.137		103E -0.521													103		103E 2.298		103E 1.756		103E 2.075		103E 1.622		103E 1.137		103E -0.521
	104		104T 2.494		104T 1.181		104T 2.272		104T 1.777		104T 1.157		104T 0.530													104		104T 2.494		104T 1.181		104T 2.272		104T 1.777		104T 1.157		104T 0.530
	105		105T 2.690		105T 1.048		105T 2.225		105T 1.658		105T 1.158		105T 0.350													105		105T 2.690		105T 1.048		105T 2.225		105T 1.658		105T 1.158		105T 0.350
	106		106T 2.191		106T 0.558		106T 1.954		106T 1.339		106T 0.669		106T -0.651													106		106T 2.191		106T 0.558		106T 1.954		106T 1.339		106T 0.669		106T -0.651
	107		107T 1.830		107T -0.030		107T 1.870		107T 1.248		107T 0.089		107T -0.405													107		107T 1.830		107T -0.030		107T 1.870		107T 1.248		107T 0.089		107T -0.405
	108		108T 1.634		108T -0.520		108T 1.674		108T 1.093		108T 0.069		108T -1.455		T											108		108T 1.634		108T -0.520		108T 1.674		108T 1.093		108T 0.069		108T -1.455		T
	109		109A 1.072		109A -0.520		109A 1.356		109A 0.929		109A 0.050		109A -0.907													109		109A 1.072		109A -0.520		109A 1.356		109A 0.929		109A 0.050		109A -0.907
	110		110P 0.876		110P 0.055		110P 1.160		110P 0.774		110P 0.030		110P -1.958													110		110P 0.876		110P 0.055		110P 1.160		110P 0.774		110P 0.030		110P -1.958
	111		111A 0.876		111A 0.187		111A 1.160		111A 0.774		111A 0.030		111A -1.958													111		111A 0.876		111A 0.187		111A 1.160		111A 0.774		111A 0.030		111A -1.958
	112		112V 1.040		112V 0.678		112V 1.290		112V 0.984		112V 0.610		112V -2.025													112		112V 1.040		112V 0.678		112V 1.290		112V 0.984		112V 0.610		112V -2.025
	113		113A 1.236		113A 1.265		113A 1.487		113A 1.139		113A 0.630		113A -0.975			A										113		113A 1.236		113A 1.265		113A 1.487		113A 1.139		113A 0.630		113A -0.975			A
	114		114T 1.432		114T 1.756		114T 1.440		114T 1.020		114T 0.631		114T -1.154			0.87										114		114T 1.432		114T 1.756		114T 1.440		114T 1.020		114T 0.631		114T -1.154			0.87
	115		115E 1.628		115E 1.756		115E 1.636		115E 1.175		115E 0.651		115E -0.103													115		115E 1.628		115E 1.756		115E 1.636		115E 1.175		115E 0.651		115E -0.103
	116		116T 2.191		116T 1.672		116T 1.954		116T 1.339		116T 0.669		116T -0.651				E									116		116T 2.191		116T 1.672		116T 1.954		116T 1.339		116T 0.669		116T -0.651				E
	117		117T 2.387		117T 1.539		117T 2.150		117T 1.494		117T 0.689		117T 0.400													117		117T 2.387		117T 1.539		117T 2.150		117T 1.494		117T 0.689		117T 0.400
	118		118T 2.387		118T 1.048		118T 2.150		118T 1.494		118T 0.689		118T 0.400													118		118T 2.387		118T 1.048		118T 2.150		118T 1.494		118T 0.689		118T 0.400
	119		119T 2.026		119T 0.461		119T 2.066		119T 1.403		119T 0.108		119T 0.646													119		119T 2.026		119T 0.461		119T 2.066		119T 1.403		119T 0.108		119T 0.646
	120		120T 1.830		120T 0.461		120T 1.870		120T 1.248		120T 0.089		120T -0.405													120		120T 1.830		120T 0.461		120T 1.870		120T 1.248		120T 0.089		120T -0.405
	121		121T 1.268		121T 0.461		121T 1.552		121T 1.084		121T 0.070		121T 0.143				T									121		121T 1.268		121T 0.461		121T 1.552		121T 1.084		121T 0.070		121T 0.143				T
	122		122P 1.268		122P 0.461		122P 1.552		122P 1.084		122P 0.070		122P 0.143				0.81									122		122P 1.268		122P 0.461		122P 1.552		122P 1.084		122P 0.070		122P 0.143				0.81
	123		123A 1.268		123A 0.594		123A 1.552		123A 1.084		123A 0.070		123A 0.143													123		123A 1.268		123A 0.594		123A 1.552		123A 1.084		123A 0.070		123A 0.143
	124		124V 1.268		124V 0.594		124V 1.552		124V 1.084		124V 0.070		124V 0.143													124		124V 1.268		124V 0.594		124V 1.552		124V 1.084		124V 0.070		124V 0.143
	125		125T 1.268		125T 1.048		125T 1.552		125T 1.084		125T 0.070		125T 0.143													125		125T 1.268		125T 1.048		125T 1.552		125T 1.084		125T 0.070		125T 0.143
	126		126T 1.268		126T 1.048		126T 1.309		126T 0.811		126T 0.051		126T -1.087													126		126T 1.268		126T 1.048		126T 1.309		126T 0.811		126T 0.051		126T -1.087
	127		127T 1.268		127T 1.133		127T 1.552		127T 1.084		127T 0.070		127T 0.143													127		127T 1.268		127T 1.133		127T 1.552		127T 1.084		127T 0.070		127T 0.143
	128		128T 1.830		128T 0.642		128T 1.870		128T 1.248		128T 0.089		128T -0.405		T											128		128T 1.830		128T 0.642		128T 1.870		128T 1.248		128T 0.089		128T -0.405		T
	129		129A 1.995		129A 0.509		129A 2.001		129A 1.458		129A 0.668		129A -0.472		0.91	T										129		129A 1.995		129A 0.509		129A 2.001		129A 1.458		129A 0.668		129A -0.472		0.91	T
	130		130P 1.799		130P 1.000		130P 1.804		130P 1.303		130P 0.648		130P -1.523													130		130P 1.799		130P 1.000		130P 1.804		130P 1.303		130P 0.648		130P -1.523
	131		131T 1.603		131T 1.000		131T 1.851		131T 1.422		131T 0.647		131T -1.343													131		131T 1.603		131T 1.000		131T 1.851		131T 1.422		131T 0.647		131T -1.343
	132		132E 1.603		132E 0.413		132E 1.851		132E 1.422		132E 0.647		132E -1.343													132		132E 1.603		132E 0.413		132E 1.851		132E 1.422		132E 0.647		132E -1.343
	133		133A 1.603		133A 0.694		133A 2.094		133A 1.695		133A 0.666		133A -0.113													133		133A 1.603		133A 0.694		133A 2.094		133A 1.695		133A 0.666		133A -0.113
	134		134P 1.236		134P 1.525		134P 1.730		134P 1.412		134P 0.649		134P 0.256													134		134P 1.236		134P 1.525		134P 1.730		134P 1.412		134P 0.649		134P 0.256
	135		135T 1.318		135T 1.742		135T 1.683		135T 1.412		135T 0.649		135T 0.375													135		135T 1.318		135T 1.742		135T 1.683		135T 1.412		135T 0.649		135T 0.375
	136		136P 1.186		136P 1.251		136P 1.804		136P 1.686		136P 0.644		136P 0.466													136		136P 1.186		136P 1.251		136P 1.804		136P 1.686		136P 0.644		136P 0.466
	137		137V 1.546		137V 1.383		137V 2.132		137V 2.050		137V 1.244		137V 1.450				P									137		137V 1.546		137V 1.383		137V 2.132		137V 2.050		137V 1.244		137V 1.450				P
	138		138S 1.546		138S 1.970		138S 1.889		138S 1.777		138S 1.225		138S 0.220													138		138S 1.546		138S 1.970		138S 1.889		138S 1.777		138S 1.225		138S 0.220
	139		139K 1.546		139K 1.605		139K 1.889		139K 1.777		139K 1.225		139K 0.220			K										139		139K 1.546		139K 1.605		139K 1.889		139K 1.777		139K 1.225		139K 0.220			K
	140		140E 1.742		140E 1.349		140E 1.842		140E 1.658		140E 1.226		140E 0.040			0.76										140		140E 1.742		140E 1.349		140E 1.842		140E 1.658		140E 1.226		140E 0.040			0.76
	141		141A 2.305		141A 1.629		141A 2.160		141A 1.823		141A 1.244		141A -0.507													141		141A 2.305		141A 1.629		141A 2.160		141A 1.823		141A 1.244		141A -0.507
	142		142T 2.387		142T 2.485		142T 2.337		142T 2.032		142T 1.823		142T -0.694													142		142T 2.387		142T 2.485		142T 2.337		142T 2.032		142T 1.823		142T -0.694
	143		143T 2.437		143T 2.850		143T 2.038		143T 1.549		143T 1.249		143T -0.599													143		143T 2.437		143T 2.850		143T 2.038		143T 1.549		143T 1.249		143T -0.599
	144		144T 2.355		144T 2.717		144T 1.860		144T 1.339		144T 0.669		144T -0.413		T											144		144T 2.355		144T 2.717		144T 1.860		144T 1.339		144T 0.669		144T -0.413		T
	145		145E 2.633		145E 2.227		145E 2.010		145E 1.494		145E 0.689		145E 0.757				E									145		145E 2.633		145E 2.227		145E 2.010		145E 1.494		145E 0.689		145E 0.757				E
	146		146S 2.437		146S 2.279		146S 2.057		146S 1.613		146S 0.688		146S 0.936				0.57									146		146S 2.437		146S 2.279		146S 2.057		146S 1.613		146S 0.688		146S 0.936				0.57
	147		147S 2.241		147S 1.914		147S 1.860		147S 1.458		147S 0.669		147S -0.114													147		147S 2.241		147S 1.914		147S 1.860		147S 1.458		147S 0.669		147S -0.114
	148		148S 2.273		148S 1.597		148S 1.655		148S 1.257		148S 0.649		148S -0.155													148		148S 2.273		148S 1.597		148S 1.655		148S 1.257		148S 0.649		148S -0.155
	149		149P 2.159		149P 0.646		149P 1.655		149P 1.267		149P 0.091		149P 0.035													149		149P 2.159		149P 0.646		149P 1.655		149P 1.267		149P 0.091		149P 0.035
	150		150A 2.381		150A 1.143		150A 1.776		150A 1.431		150A 0.560		150A -0.134													150		150A 2.381		150A 1.143		150A 1.776		150A 1.431		150A 0.560		150A -0.134
	151		151G 1.736		151G 1.998		151G 1.505		151G 1.267		151G 0.542		151G 0.295		G											151		151G 1.736		151G 1.998		151G 1.505		151G 1.267		151G 0.542		151G 0.295		G
	152		152Q 1.736		152Q 1.862		152Q 1.505		152Q 1.267		152Q 0.542		152Q 0.295		0.77											152		152Q 1.736		152Q 1.862		152Q 1.505		152Q 1.267		152Q 0.542		152Q 0.295		0.77
	153		153D 2.014		153D 1.862		153D 1.412		153D 1.148		153D 0.543		153D 0.235													153		153D 2.014		153D 1.862		153D 1.412		153D 1.148		153D 0.543		153D 0.235
	154		154V 2.210		154V 1.227		154V 1.608		154V 1.303		154V 0.563		154V 1.286													154		154V 2.210		154V 1.227		154V 1.608		154V 1.303		154V 0.563		154V 1.286
	155		155S 2.178		155S 1.898		155S 1.814		155S 1.504		155S 0.583		155S 1.326			V										155		155S 2.178		155S 1.898		155S 1.814		155S 1.504		155S 0.583		155S 1.326			V
	156		156S 1.565		156S 1.898		156S 1.365		156S 1.121		156S 0.542		156S 1.751													156		156S 1.565		156S 1.898		156S 1.365		156S 1.121		156S 0.542		156S 1.751
	157		157T 1.426		157T 1.898		157T 1.421		157T 1.166		157T 0.653		157T 1.734													157		157T 1.426		157T 1.898		157T 1.421		157T 1.166		157T 0.653		157T 1.734
	158		158T 2.071		158T 2.263		158T 1.692		158T 1.330		158T 0.671		158T 1.305					T								158		158T 2.071		158T 2.263		158T 1.692		158T 1.330		158T 0.671		158T 1.305					T
	159		159V 2.071		159V 2.627		159V 1.692		159V 1.330		159V 0.671		159V 1.305					0.75								159		159V 2.071		159V 2.627		159V 1.692		159V 1.330		159V 0.671		159V 1.305					0.75
	160		160E 2.071		160E 2.627		160E 1.692		160E 1.330		160E 0.671		160E 1.305													160		160E 2.071		160E 2.627		160E 1.692		160E 1.330		160E 0.671		160E 1.305
	161		161S 2.153		161S 2.411		161S 1.646		161S 1.330		161S 0.671		161S 1.424				E									161		161S 2.153		161S 2.411		161S 1.646		161S 1.330		161S 0.671		161S 1.424				E
	162		162S 1.590		162S 2.130		162S 1.328		162S 1.166		162S 0.653		162S 1.972													162		162S 1.590		162S 2.130		162S 1.328		162S 1.166		162S 0.653		162S 1.972
	163		163S 1.957		163S 2.088		163S 1.692		163S 1.449		163S 0.670		163S 1.603													163		163S 1.957		163S 2.088		163S 1.692		163S 1.449		163S 0.670		163S 1.603
	164		164S 1.957		164S 2.046		164S 1.692		164S 1.449		164S 0.670		164S 1.603													164		164S 1.957		164S 2.046		164S 1.692		164S 1.449		164S 0.670		164S 1.603
	165		165V 1.812		165V 2.046		165V 1.973		165V 1.768		165V 1.275		165V 1.443													165		165V 1.812		165V 2.046		165V 1.973		165V 1.768		165V 1.275		165V 1.443
	166		166P 1.666		166P 2.633		166P 2.253		166P 2.087		166P 1.879		166P 1.282				P									166		166P 1.666		166P 2.633		166P 2.253		166P 2.087		166P 1.879		166P 1.282				P
	167		167E 1.666		167E 3.130		167E 2.253		167E 2.087		167E 1.879		167E 1.282		P		0.88									167		167E 1.666		167E 3.130		167E 2.253		167E 2.087		167E 1.879		167E 1.282		P		0.88
	168		168R 1.584		168R 3.411		168R 2.300		168R 2.087		168R 1.879		168R 1.163													168		168R 1.584		168R 3.411		168R 2.300		168R 2.087		168R 1.879		168R 1.163
	169		169R 2.229		169R 3.172		169R 2.571		169R 2.251		169R 1.898		169R 0.734													169		169R 2.229		169R 3.172		169R 2.571		169R 2.251		169R 1.898		169R 0.734
	170		170S 2.507		170S 2.717		170S 2.477		170S 2.132		170S 1.899		170S 0.674													170		170S 2.507		170S 2.717		170S 2.477		170S 2.132		170S 1.899		170S 0.674
	171		171T 2.507		171T 2.717		171T 2.477		171T 2.132		171T 1.899		171T 0.674													171		171T 2.507		171T 2.717		171T 2.477		171T 2.132		171T 1.899		171T 0.674
	172		172S 2.374		172S 2.802		172S 2.290		172S 1.932		172S 1.293		172S 0.895													172		172S 2.374		172S 2.802		172S 2.290		172S 1.932		172S 1.293		172S 0.895
	173		173S 2.520		173S 2.437		173S 2.010		173S 1.613		173S 0.689		173S 1.056			S										173		173S 2.520		173S 2.437		173S 2.010		173S 1.613		173S 0.689		173S 1.056			S
	174		174E 2.602		174E 2.072		174E 2.188		174E 1.823		174E 1.268		174E 0.869			0.9		S								174		174E 2.602		174E 2.072		174E 2.188		174E 1.823		174E 1.268		174E 0.869			0.9		S
	175		175P 2.602		175P 1.988		175P 2.188		175P 1.823		175P 1.268		175P 0.869													175		175P 2.602		175P 1.988		175P 2.188		175P 1.823		175P 1.268		175P 0.869
	176		176S 2.520		176S 2.485		176S 2.234		176S 1.823		176S 1.268		176S 0.750													176		176S 2.520		176S 2.485		176S 2.234		176S 1.823		176S 1.268		176S 0.750
	177		177E 2.437		177E 1.988		177E 2.281		177E 1.823		177E 1.268		177E 0.631													177		177E 2.437		177E 1.988		177E 2.281		177E 1.823		177E 1.268		177E 0.631
	178		178T 2.355		178T 2.040		178T 2.103		178T 1.613		178T 0.688		178T 0.817													178		178T 2.355		178T 2.040		178T 2.103		178T 1.613		178T 0.688		178T 0.817
	179		179T 2.355		179T 2.124		179T 2.103		179T 1.613		179T 0.688		179T 0.817													179		179T 2.355		179T 2.124		179T 2.103		179T 1.613		179T 0.688		179T 0.817
	180		180T 2.305		180T 1.309		180T 1.945		180T 1.412		180T 0.668		180T 0.658													180		180T 2.305		180T 1.309		180T 1.945		180T 1.412		180T 0.668		180T 0.658
	181		181S 2.305		181S 1.674		181S 1.945		181S 1.412		181S 0.668		181S 0.658													181		181S 2.305		181S 1.674		181S 1.945		181S 1.412		181S 0.668		181S 0.658
	182		182P 1.470		182P 1.309		182P 1.608		182P 1.239		182P 0.650		182P 0.939		P		S									182		182P 1.470		182P 1.309		182P 1.608		182P 1.239		182P 0.650		182P 0.939		P		S
	183		183G 1.552		183G 1.806		183G 1.561		183G 1.239		183G 0.650		183G 1.058		0.97											183		183G 1.552		183G 1.806		183G 1.561		183G 1.239		183G 0.650		183G 1.058		0.97
	184		184E 1.552		184E 1.670		184E 1.561		184E 1.239		184E 0.650		184E 1.058													184		184E 1.552		184E 1.670		184E 1.561		184E 1.239		184E 0.650		184E 1.058
	185		185I 1.552		185I 1.722		185I 1.561		185I 1.239		185I 0.650		185I 1.058													185		185I 1.552		185I 1.722		185I 1.561		185I 1.239		185I 0.650		185I 1.058
	186		186S 1.748		186S 2.046		186S 1.515		186S 1.121		186S 0.651		186S 0.879													186		186S 1.748		186S 2.046		186S 1.515		186S 1.121		186S 0.651		186S 0.879
	187		187T 1.748		187T 1.818		187T 1.515		187T 1.121		187T 0.651		187T 0.879													187		187T 1.748		187T 1.818		187T 1.515		187T 1.121		187T 0.651		187T 0.879
	188		188S 1.388		188S 1.936		188S 1.188		188S 0.756		188S 0.052		188S -0.105													188		188S 1.388		188S 1.936		188S 1.188		188S 0.756		188S 0.052		188S -0.105
	189		189T 2.254		189T 1.571		189T 1.318		189T 0.729		189T 0.050		189T -0.427			S										189		189T 2.254		189T 1.571		189T 1.318		189T 0.729		189T 0.050		189T -0.427			S
	190		190G 2.286		190G 1.571		190G 1.468		190G 0.884		190G 0.070		190G -0.699			G										190		190G 2.286		190G 1.571		190G 1.468		190G 0.884		190G 0.070		190G -0.699			G
	191		191A 2.286		191A 1.435		191A 1.468		191A 0.884		191A 0.070		191A -0.699			0.87										191		191A 2.286		191A 1.435		191A 1.468		191A 0.884		191A 0.070		191A -0.699			0.87
	192		192G 2.203		192G 1.794		192G 1.515		192G 0.884		192G 0.070		192G -0.818													192		192G 2.203		192G 1.794		192G 1.515		192G 0.884		192G 0.070		192G -0.818
	193		193N 2.203		193N 1.742		193N 1.515		193N 0.884		193N 0.070		193N -0.818													193		193N 2.203		193N 1.742		193N 1.515		193N 0.884		193N 0.070		193N -0.818
	194		194T 1.976		194T 1.491		194T 1.767		194T 1.203		194T 0.089		194T -0.599													194		194T 1.976		194T 1.491		194T 1.767		194T 1.203		194T 0.089		194T -0.599
	195		195T 2.336		195T 1.856		195T 2.094		195T 1.567		195T 0.689		195T 0.385													195		195T 2.336		195T 1.856		195T 2.094		195T 1.567		195T 0.689		195T 0.385
	196		196T 2.109		196T 1.365		196T 2.346		196T 1.886		196T 0.708		196T 0.605				T									196		196T 2.109		196T 1.365		196T 2.346		196T 1.886		196T 0.708		196T 0.605				T
	197		197P 2.077		197P 1.501		197P 2.197		197P 1.731		197P 0.687		197P 0.877				0.77									197		197P 2.077		197P 1.501		197P 2.197		197P 1.731		197P 0.687		197P 0.877				0.77
	198		198E 1.881		198E 1.998		198E 2.001		198E 1.576		198E 0.667		198E -0.173		P											198		198E 1.881		198E 1.998		198E 2.001		198E 1.576		198E 0.667		198E -0.173		P
	199		199P 1.913		199P 1.327		199P 1.795		199P 1.376		199P 0.647		199P -0.214													199		199P 1.913		199P 1.327		199P 1.795		199P 1.376		199P 0.647		199P -0.214
	200		200S 1.995		200S 1.577		200S 1.748		200S 1.376		200S 0.647		200S -0.095													200		200S 1.995		200S 1.577		200S 1.748		200S 1.376		200S 0.647		200S -0.095
	201		201A 1.628		201A 1.349		201A 1.384		201A 1.093		201A 0.630		201A 0.274													201		201A 1.628		201A 1.349		201A 1.384		201A 1.093		201A 0.630		201A 0.274
	202		202G 1.578		202G 1.253		202G 1.356		202G 1.039		202G 0.071		202G 0.187													202		202G 1.578		202G 1.253		202G 1.356		202G 1.039		202G 0.071		202G 0.187
	203		203S 1.805		203S 1.117		203S 1.103		203S 0.720		203S 0.052		203S -0.032													203		203S 1.805		203S 1.117		203S 1.103		203S 0.720		203S 0.052		203S -0.032
	204		204V 1.160		204V 0.087		204V 0.832		204V 0.556		204V 0.034		204V 0.397													204		204V 1.160		204V 0.087		204V 0.832		204V 0.556		204V 0.034		204V 0.397
	205		205N 1.407		205N 1.014		205N 1.160		205N 0.929		205N 0.076		205N 1.570													205		205N 1.407		205N 1.014		205N 1.160		205N 0.929		205N 0.076		205N 1.570
	206		206G 0.465		206G 0.405		206G 1.103		206G 0.929		206G 0.080		206G 1.821			N										206		206G 0.465		206G 0.405		206G 1.103		206G 0.929		206G 0.080		206G 1.821			N
	207		207V 0.414		207V -0.546		207V 1.403		207V 1.412		207V 0.655		207V 1.726													207		207V 0.414		207V -0.546		207V 1.403		207V 1.412		207V 0.655		207V 1.726
	208		208Q 0.781		208Q -0.655		208Q 1.524		208Q 1.422		208Q 0.653		208Q 0.127													208		208Q 0.781		208Q -0.655		208Q 1.524		208Q 1.422		208Q 0.653		208Q 0.127
	209		209F -0.167		209F -1.470		209F 1.085		209F 1.093		209F 0.614		209F 0.562													209		209F -0.167		209F -1.470		209F 1.085		209F 1.093		209F 0.614		209F 0.562
	210		210K -1.109		210K -0.440		210K 1.010		210K 1.148		210K 0.620		210K 0.997													210		210K -1.109		210K -0.440		210K 1.010		210K 1.148		210K 0.620		210K 0.997
	211		211A -1.381		211A -1.596		211A 0.991		211A 1.139		211A 0.620		211A 0.730													211		211A -1.381		211A -1.596		211A 0.991		211A 1.139		211A 0.620		211A 0.730
	212		212I -1.350		212I -1.921		212I 0.814		212I 0.920		212I 0.598		212I 0.726				A									212		212I -1.350		212I -1.921		212I 0.814		212I 0.920		212I 0.598		212I 0.726				A
	213		213L -1.274		213L -0.741		213L 0.739		213L 0.948		213L 0.595		213L 0.797													213		213L -1.274		213L -0.741		213L 0.739		213L 0.948		213L 0.595		213L 0.797
	214		214I -2.140		214I -0.741		214I 0.150		214I 0.291		214I 0.003		214I 1.053													214		214I -2.140		214I -0.741		214I 0.150		214I 0.291		214I 0.003		214I 1.053
	215		215S -1.862		215S -0.591		215S 0.300		215S 0.446		215S 0.023		215S 2.223													215		215S -1.862		215S -0.591		215S 0.300		215S 0.446		215S 0.023		215S 2.223
	216		216I -1.938		216I -1.542		216I 0.356		216I 0.474		216I 0.026		216I 2.336													216		216I -1.938		216I -1.542		216I 0.356		216I 0.474		216I 0.026		216I 2.336
	217		217I -1.938		217I -1.392		217I 0.375		217I 0.419		217I 0.025		217I 2.153													217		217I -1.938		217I -1.392		217I 0.375		217I 0.419		217I 0.025		217I 2.153
	218		218S -1.666		218S -1.272		218S 0.393		218S 0.428		218S 0.025		218S 2.420													218		218S -1.666		218S -1.272		218S 0.393		218S 0.428		218S 0.025		218S 2.420
	219		219L -2.658		219L -2.452		219L 0.178		219L 0.228		219L 0.009		219L 2.511													219		219L -2.658		219L -2.452		219L 0.178		219L 0.228		219L 0.009		219L 2.511
	220		220F -2.734		220F -1.993		220F 0.234		220F 0.255		220F 0.012		220F 2.624							F						220		220F -2.734		220F -1.993		220F 0.234		220F 0.255		220F 0.012		220F 2.624							F
	221		221V -2.734		221V -1.564		221V 0.234		221V 0.255		221V 0.012		221V 2.624													221		221V -2.734		221V -1.564		221V 0.234		221V 0.255		221V 0.012		221V 2.624
	222		222F -3.145		222F -1.214		222F -0.373		222F 0.419		222F 0.052		222F 1.454													222		222F -3.145		222F -1.214		222F -0.373		222F 0.419		222F 0.052		222F 1.454
	223		223L -2.564		223L -0.785		223L -0.747		223L 0.729		223L 0.107		223L 0.009													223		223L -2.564		223L -0.785		223L -0.747		223L 0.729		223L 0.107		223L 0.009
	224		224I -1.982		224I -0.326		224I -1.139		224I 1.093		224I 0.163		224I -1.252													224		224I -1.982		224I -0.326		224I -1.139		224I 1.093		224I 0.163		224I -1.252
																										213		213Y -1.280		213Y -0.661		213Y 1.356		213Y 1.485		213Y 1.213		213Y 1.689
																										214		214M -1.280		214M 0.237		214M 1.356		214M 1.485		214M 1.213		214M 1.689
																										215		215L -0.338		215L 0.978		215L 1.889		215L 2.114		215L 1.802		215L 1.319
																										216		216K -0.452		216K 1.758		216K 1.889		216K 2.123		216K 1.245		216K 1.509
																										217		217I 0.029		217I 0.830		217I 1.627		217I 1.841		217I 1.226		217I 1.177
																										218		218K 0.787		218K 1.058		218K 1.963		218K 2.160		218K 1.808		218K 1.206
																										219		219Q 1.135		219Q 0.802		219Q 1.926		219Q 2.142		219Q 1.804		219Q 1.360
																										220		220G 0.541		220G 0.886		220G 1.356		220G 1.494		220G 1.211		220G 1.883		Q	G
																										221		221E 1.540		221E 1.091		221E 1.823		221E 1.877		221E 1.809		221E 1.535			0.84
																										222		222V 1.672		222V 0.606		222V 1.702		222V 1.604		222V 1.814		222V 1.444
																										223		223V 1.653		223V 1.533		223V 1.823		223V 1.868		223V 2.366		223V 1.346							V
																										224		224E 1.426		224E 1.988		224E 1.991		224E 2.087		224E 2.986		224E 1.613
																										225		225E 1.293		225E 1.772		225E 2.113		225E 2.360		225E 2.981		225E 1.704							E
																										226		226K 1.660		226K 1.555		226K 2.477		226K 2.643		226K 2.999		226K 1.335
																										227		227H 2.026		227H 1.555		227H 2.842		227H 2.925		227H 3.016		227H 0.966		H
																										228		228K 1.666		228K 1.351		228K 2.758		228K 2.834		228K 2.435		228K 1.213		0.87
																										229		229P 1.533		229P 1.010		229P 2.879		229P 3.108		229P 2.431		229P 1.304
																										230		230P 0.907		230P 1.143		230P 2.421		230P 2.515		230P 1.853		230P 1.184
																										231		231P 1.103		231P 0.377		231P 2.459		231P 2.497		231P 1.253		231P 0.957
																										232		232K 1.072		232K 0.832		232K 2.206		232K 2.014		232K 0.678		232K 0.933
																										233		233M 0.819		233M -0.324		233M 2.216		233M 1.977		233M 0.679		233M 1.045
																										234		234T 0.952		234T -0.306		234T 2.403		234T 2.178		234T 1.285		234T 0.824
																										235		235T 0.313		235T 0.017		235T 2.019		235T 1.886		235T 1.267		235T 0.926				T
																										236		236Y -0.281		236Y 0.135		236Y 1.449		236Y 1.239		236Y 0.674		236Y 1.450			T	0.71
																										237		237R 0.250		237R 1.117		237R 1.889		237R 1.668		237R 1.282		237R 1.504
																										238		238I 0.364		238I 0.878		238I 1.991		238I 1.823		238I 1.302		238I 1.350
																										239		239V 0.528		239V 1.694		239V 2.122		239V 2.032		239V 1.882		239V 1.283
																										240		240R 1.141		240R 2.621		240R 2.197		240R 2.160		240R 2.462		240R 0.925
																										241		241N 1.255		241N 2.639		241N 2.094		241N 2.060		241N 1.880		241N 1.089					N
																										242		242E 2.121		242E 2.886		242E 2.683		242E 2.716		242E 2.473		242E 0.832					0.69		E
																										243		243E 2.716		243E 2.106		243E 3.253		243E 3.363		243E 3.066		243E 0.309		E
																										244		244Q 2.861		244Q 2.106		244Q 2.973		244Q 3.044		244Q 2.461		244Q 0.469
																										245		245K 1.837		245K 1.113		245K 2.589		245K 2.743		245K 2.426		245K 1.017
																										246		246K 1.837		246K 0.185		246K 2.589		246K 2.743		246K 2.426		246K 1.017
																										247		247S 0.711		247S -0.971		247S 2.281		247S 2.397		247S 1.852		247S 1.066							S
																										248		248L 0.098		248L -0.995		248L 1.832		248L 2.014		248L 1.811		248L 1.491
																										249		249E -0.768		249E -1.115		249E 1.244		249E 1.358		249E 1.218		249E 1.748
																										250		250W -0.768		250W -1.865		250W 1.244		250W 1.358		250W 1.218		250W 1.748
																										251		251V -1.685		251V -0.871		251V 0.954		251V 1.185		251V 1.200		251V 1.910		V		W
																										252		252I -1.685		252I -0.685		252I 0.973		252I 1.130		252I 1.199		252I 1.726		0.76
																										253		253K -1.799		253K -0.564		253K 0.973		253K 1.139		253K 0.641		253K 1.916
																										254		254I -1.034		254I -1.600		254I 1.113		254I 1.294		254I 1.236		254I 2.161
																										255		255F -1.381		255F -1.779		255F 1.150		255F 1.312		255F 1.240		255F 2.007
																										256		256Q -1.457		256Q -1.719		256Q 1.206		256Q 1.339		256Q 1.244		256Q 2.120
																										257		257H -2.450		257H -1.354		257H 0.776		257H 0.720		257H 0.674		257H 2.077					Q		H
																										258		258L -2.210		258L -0.817		258L 0.907		258L 0.784		258L 0.690		258L 1.701
																										259		259L -1.217		259L -0.937		259L 1.122		259L 0.984		259L 0.705		259L 1.609
																										260		260W -1.236		260W -0.829		260W 0.786		260W 0.565		260W 0.663		260W 1.446
																										261		261M -1.874		261M 0.505		261M 0.487		261M 0.373		261M 0.045		261M 1.501
																										262		262S -1.527		262S 0.117		262S 0.449		262S 0.355		262S 0.041		262S 1.654			S
																										263		263G -0.585		263G -1.063		263G 0.982		263G 0.984		263G 0.630		263G 1.284			0.73
																										264		264I -0.585		264I -1.200		264I 0.982		264I 0.984		264I 0.630		264I 1.284
																										265		265V -0.825		265V -0.044		265V 0.851		265V 0.920		265V 0.615		265V 1.661
																										266		266K -0.857		266K 0.592		266K 1.029		266K 1.139		266K 0.637		266K 1.665
																										267		267W -0.857		267W -0.564		267W 1.487		267W 1.823		267W 1.232		267W 1.730		K
																										268		268I 0.281		268I -0.266		268I 1.898		268I 2.160		268I 1.719		268I 1.399
																										269		269Q 0.010		269Q -0.266		269Q 1.879		269Q 2.151		269Q 1.719		269Q 1.132							Q
																										270		270K -0.932		270K -0.961		270K 1.346		270K 1.522		270K 1.130		270K 1.502
																										271		271D -0.806		271D -1.184		271D 1.188		271D 1.485		271D 1.107		271D 1.801
																										272		272I -0.882		272I -0.909		272I 1.244		272I 1.513		272I 1.110		272I 1.914
																										273		273L -0.819		273L -0.094		273L 1.216		273L 1.449		273L 1.108		273L 1.638
																										274		274I -0.913		274I 0.469		274I 1.197		274I 1.285		274I 1.138		274I 1.572
																										275		275L -1.217		275L 1.369		275L 1.122		275L 1.121		275L 0.669		275L 1.622
																										276		276N -0.578		276N 1.664		276N 1.505		276N 1.412		276N 0.687		276N 1.520				N
																										277		277R 0.496		277R 1.910		277R 1.917		277R 1.768		277R 1.281		277R 1.059				0.67
																										278		278T 1.135		278T 1.455		278T 2.216		278T 1.959		278T 1.899		278T 1.005			R
																										279		279P 2.128		279P 0.640		279P 2.449		279P 2.105		279P 1.914		279P 0.730							P
																										280		280E 1.818		280E 0.640		280E 2.393		280E 2.069		280E 1.892		280E 1.062
																										281		281H 1.046		281H 0.556		281H 1.823		281H 1.576		281H 1.269		281H 1.385
																										282		282S 0.850		282S 0.141		282S 1.870		282S 1.695		282S 1.268		282S 1.564
																										283		283P 1.097		283P -0.829		283P 1.954		283P 1.795		283P 1.292		283P 1.508
																										284		284I 0.098		284I -0.613		284I 1.487		284I 1.412		284I 0.694		284I 1.856
																										285		285P -0.300		285P 0.287		285P 1.318		285P 1.285		285P 0.091		285P 1.533
																										286		286Q -0.218		286Q 0.419		286Q 1.496		286Q 1.494		286Q 0.671		286Q 1.347
																										287		287I 0.142		287I -0.186		287I 1.580		287I 1.586		287I 1.251		287I 1.101							I
																										288		288M 0.977		288M 0.025		288M 1.917		288M 1.759		288M 1.269		288M 0.820
																										289		289E 0.579		289E 0.025		289E 1.664		289E 1.531		289E 1.267		289E 0.545
																										290		290E -0.066		290E -0.665		290E 1.328		290E 1.203		290E 1.242		290E 0.326
																										291		291T 0.174		291T -1.564		291T 1.459		291T 1.267		291T 1.258		291T -0.051
																										292		292M 0.174		292M -2.380		292M 1.459		292M 1.267		292M 1.258		292M -0.051				T
																										293		293M -0.825		293M -2.011		293M 0.991		293M 0.884		293M 0.660		293M 0.297							M
																										294		294M -1.824		294M -1.642		294M 0.524		294M 0.501		294M 0.062		294M 0.645
																										295		295M -2.153		295M -1.274		295M -0.130		295M 0.665		295M 0.102		295M -0.406
																										296		296I -1.887		296I -0.905		296I -0.579		296I 0.938		296I 0.145		296I -1.361
																										297		297I -1.622		297I -0.326		297I -1.027		297I 1.212		297I 0.188		297I -2.316

## Sheet: Fusion-Ss1a
																									1	Bcepred	1 N 1.173	Bcepred	1 N 1.483	Bcepred	1 N 0.150	Bcepred	1 N 2.096	Bcepred	1 N 0.835	Bcepred	1 N -3.813	ABCpred					BepiPred
																									2	Hydrophilicity	2 S 0.939	Flexibility	2 S 1.483	Accessibility	2 S 0.487	Exposed surface	2 S 1.768	Polarity	2 S 0.777	Antegenic propensity	2 S -2.214
																									3		3 A 1.432		3 A 1.119		3 A 1.272		3 A 1.813		3 A 1.316		3 A -1.230
																									4		4 R 1.875		4 R 1.658		4 R 2.029		4 R 1.804		4 R 1.297		4 R -0.333		R
																									5		5 V 1.812		5 V 1.335		5 V 2.057		5 V 1.868		5 V 1.299		5 V -0.057		0.7
																									6		6 E 2.033		6 E 2.263		6 E 2.178		6 E 2.032		6 E 1.768		6 E -0.225							E
																									7		7 N 2.279		7 N 2.227		7 N 2.505		7 N 2.406		7 N 1.810		7 N 0.948
																									8		8 Q 2.374		8 Q 2.108		8 Q 2.524		8 Q 2.570		8 Q 1.780		8 Q 1.014
																									9		9 D 3.240		9 D 1.413		9 D 2.917		9 D 2.898		9 D 2.267		9 D 0.416
																									10		10 Q 3.127		10 Q 1.449		10 Q 2.917		10 Q 2.907		10 Q 1.710		10 Q 0.606
																									11		11 K 2.102		11 K 1.567		11 K 2.533		11 K 2.606		11 K 1.675		11 K 1.154							K
																									12		12 D 2.216		12 D 1.227		12 D 2.533		12 D 2.597		12 D 2.232		12 D 0.964
																									13		13 Q 2.026		13 Q 1.227		13 Q 2.561		13 Q 2.588		13 Q 1.784		13 Q 0.860
																									14		14 L 2.026		14 L 1.227		14 L 2.561		14 L 2.588		14 L 1.784		14 L 0.860
																									15		15 E 2.298		15 E 2.263		15 E 2.384		15 E 2.269		15 E 1.678		15 E 0.786
																									16		16 N 2.045		16 N 2.227		16 N 2.440		16 N 2.324		16 N 1.232		16 N 0.958
																									17		17 Q 2.026		17 Q 2.108		17 Q 2.561		17 Q 2.588		17 Q 1.784		17 Q 0.860
																									18		18 D 3.240		18 D 1.413		18 D 2.917		18 D 2.898		18 D 2.267		18 D 0.416
																									19		19 Q 3.127		19 Q 1.449		19 Q 2.917		19 Q 2.907		19 Q 1.710		19 Q 0.606
																									20		20 K 2.102		20 K 1.567		20 K 2.533		20 K 2.606		20 K 1.675		20 K 1.154		Q
																									21		21 D 2.216		21 D 1.227		21 D 2.533		21 D 2.597		21 D 2.232		21 D 0.964
																									22		22 Q 2.026		22 Q 1.227		22 Q 2.561		22 Q 2.588		22 Q 1.784		22 Q 0.860
																									23		23 L 2.026		23 L 1.227		23 L 2.561		23 L 2.588		23 L 1.784		23 L 0.860
																									24		24 E 2.298		24 E 2.263		24 E 2.384		24 E 2.269		24 E 1.678		24 E 0.786
																									25		25 N 2.045		25 N 2.297		25 N 2.440		25 N 2.324		25 N 1.232		25 N 0.958
																									26		26 Q 2.026		26 Q 2.178		26 Q 2.561		26 Q 2.588		26 Q 1.784		26 Q 0.860
																									27		27 D 3.051		27 D 1.483		27 D 2.945		27 D 2.889		27 D 1.819		27 D 0.312			D
																									28		28 Q 2.937		28 Q 1.776		28 Q 2.945		28 Q 2.898		28 Q 1.262		28 Q 0.502			0.7
																									29		29 K 1.913		29 K 1.894		29 K 2.561		29 K 2.597		29 K 1.227		29 K 1.050
																									30		30 N 1.894		30 N 1.553		30 N 2.683		30 N 2.862		30 N 1.779		30 N 0.951
																									31		31 Q 1.704		31 Q 1.800		31 Q 2.711		31 Q 2.852		31 Q 1.331		31 Q 0.847
																									32		32 L 1.704		32 L 1.884		32 L 2.711		32 L 2.852		32 L 1.331		32 L 0.847
																									33		33 K 1.755		33 K 2.697		33 K 2.412		33 K 2.369		33 K 0.756		33 K 0.942							K
																									34		34 N 1.805		34 N 2.357		34 N 2.440		34 N 2.424		34 N 1.315		34 N 1.029
																									35		35 Q 1.868		35 Q 2.287		35 Q 2.412		35 Q 2.360		35 Q 1.313		35 Q 0.753
																									36		36 S 2.829		36 S 2.287		36 S 2.823		36 S 2.725		36 S 1.350		36 S 0.481
																									37		37 E 3.101		37 E 2.263		37 E 2.646		37 E 2.406		37 E 1.244		37 E 0.407
																									38		38 N 3.038		38 N 2.297		38 N 2.674		38 N 2.470		38 N 1.246		38 N 0.683
																									39		39 Q 3.019		39 Q 2.178		39 Q 2.795		39 Q 2.734		39 Q 1.798		39 Q 0.585
																									40		40 D 3.051		40 D 1.483		40 D 2.945		40 D 2.889		40 D 1.819		40 D 0.312		D
																									41		41 Q 2.937		41 Q 1.776		41 Q 2.945		41 Q 2.898		41 Q 1.262		41 Q 0.502		0.7					Q
																									42		42 K 1.913		42 K 1.894		42 K 2.561		42 K 2.597		42 K 1.227		42 K 1.050
																									43		43 N 1.894		43 N 1.553		43 N 2.683		43 N 2.862		43 N 1.779		43 N 0.951			K
																									44		44 Q 1.704		44 Q 1.800		44 Q 2.711		44 Q 2.852		44 Q 1.331		44 Q 0.847
																									45		45 L 1.704		45 L 1.884		45 L 2.711		45 L 2.852		45 L 1.331		45 L 0.847
																									46		46 K 1.755		46 K 2.697		46 K 2.412		46 K 2.369		46 K 0.756		46 K 0.942
																									47		47 N 1.805		47 N 2.357		47 N 2.440		47 N 2.424		47 N 1.315		47 N 1.029							N
																									48		48 Q 1.868		48 Q 2.287		48 Q 2.412		48 Q 2.360		48 Q 1.313		48 Q 0.753				Q
																									49		49 S 2.829		49 S 2.287		49 S 2.823		49 S 2.725		49 S 1.350		49 S 0.481				0.67
																									50		50 E 3.101		50 E 2.263		50 E 2.646		50 E 2.406		50 E 1.244		50 E 0.407
																									51		51 N 3.038		51 N 2.519		51 N 2.674		51 N 2.470		51 N 1.246		51 N 0.683
																									52		52 Q 3.019		52 Q 2.269		52 Q 2.795		52 Q 2.734		52 Q 1.798		52 Q 0.585
																									53		53 D 2.969		53 D 1.453		53 D 3.094		53 D 3.217		53 D 2.373		53 D 0.490							D
																									54		54 Q 2.608		54 Q 1.746		54 Q 3.010		54 Q 3.126		54 Q 1.792		54 Q 0.736
																									55		55 K 1.660		55 K 2.086		55 K 2.571		55 K 2.798		55 K 1.754		55 K 1.171
																									56		56 K 1.641		56 K 1.613		56 K 2.692		56 K 3.062		56 K 2.306		56 K 1.073		K
																									57		57 P 1.369		57 P 0.457		57 P 2.870		57 P 3.381		57 P 2.412		57 P 1.147
																									58		58 I 1.122		58 I 0.930		58 I 2.786		58 I 3.281		58 I 2.388		58 I 1.203
																									59		59 K 0.256		59 K 2.086		59 K 2.197		59 K 2.625		59 K 1.795		59 K 1.460
																									60		60 K 0.256		60 K 1.613		60 K 2.197		60 K 2.625		60 K 1.795		60 K 1.460
																									61		61 P 0.484		61 P 1.409		61 P 2.403		61 P 2.989		61 P 2.371		61 P 1.305			P
																									62		62 I 1.122		62 I 1.409		62 I 2.786		62 I 3.281		62 I 2.388		62 I 1.203			0.83
																									63		63 K 1.122		63 K 2.565		63 K 2.328		63 K 2.597		63 K 1.794		63 K 1.139
																									64		64 K 0.895		64 K 2.092		64 K 2.122		64 K 2.233		64 K 1.218		64 K 1.294				K
																									65		65 P 1.122		65 P 0.936		65 P 2.328		65 P 2.597		65 P 1.794		65 P 1.139
																									66		66 G 1.761		66 G 1.391		66 G 2.711		66 G 2.889		66 G 1.811		66 G 1.037
																									67		67 P 0.895		67 P 1.123		67 P 2.122		67 P 2.233		67 P 1.218		67 P 1.294		P
																									68		68 K 0.800		68 K 0.439		68 K 2.103		68 K 2.069		68 K 1.248		68 K 1.228		0.88
																									69		69 P 0.800		69 P -0.488		69 P 2.103		69 P 2.069		69 P 1.248		69 P 1.228
																									70		70 I -0.066		70 I -0.015		70 I 1.973		70 I 2.096		70 I 1.250		70 I 1.549
																									71		71 R -0.433		71 R 0.668		71 R 1.608		71 R 1.813		71 R 1.232		71 R 1.918
																									72		72 P -0.433		72 P 0.686		72 P 1.608		72 P 1.813		72 P 1.232		72 P 1.918
																									73		73 I -0.433		73 I 0.686		73 I 1.608		73 I 1.813		73 I 1.232		73 I 1.918
																									74		74 V 0.433		74 V 1.842		74 V 2.197		74 V 2.470		74 V 1.825		74 V 1.661
																									75		75 K 0.300		75 K 2.429		75 K 2.010		75 K 2.269		75 K 1.219		75 K 1.882
																									76		76 P 0.528		76 P 2.088		76 P 2.216		76 P 2.634		76 P 1.795		76 P 1.727			P
																									77		77 K 1.363		77 K 2.221		77 K 2.552		77 K 2.807		77 K 1.813		77 K 1.446
																									78		78 P 1.925		78 P 1.880		78 P 2.870		78 P 2.971		78 P 1.832		78 P 0.898
																									79		79 K 1.894		79 K 1.521		79 K 2.617		79 K 2.488		79 K 1.257		79 K 0.874
																									1	Bcepred	1 N 1.173	Bcepred	1 N 2.118	Bcepred	1 N 0.150	Bcepred	1 N 2.096	Bcepred	1 N 0.835	Bcepred	1 N -3.813	ABCpred				BepiPred
																									2	Hydrophilicity	2 S 1.805	Flexibility	2 S 2.118	Accessibility	2 S 0.879	Exposed surface	2 S 2.096	Polarity	2 S 1.264	Antegenic propensity	2 S -2.812
																									3		3 A 2.298		3 A 1.890		3 A 1.664		3 A 2.142		3 A 1.804		3 A -1.828
																									4		4 R 2.741		4 R 2.721		4 R 2.421		4 R 2.132		4 R 1.784		4 R -0.931
																									5		5 D 2.659		5 D 1.704		5 D 2.113		5 D 1.777		5 D 1.744		5 D -0.817
																									6		6 E 2.608		6 E 0.840		6 E 2.412		6 E 2.260		6 E 2.318		6 E -0.912						E
																									7		7 N 1.894		7 N -0.142		7 N 2.328		7 N 2.269		7 N 2.324		7 N 0.533
																									8		8 G 1.122		8 G -0.260		8 G 1.758		8 G 1.777		8 G 1.701		8 G 0.856		G				G
																									9		9 K 0.370		9 K -1.294		9 K 1.739		9 K 1.695		9 K 1.231		9 K 1.197		0.95
																									10		10 L 0.206		10 L -1.516		10 L 1.608		10 L 1.485		10 L 0.652		10 L 1.264
																									11		11 I -0.357		11 I -0.685		11 I 1.561		11 I 1.412		11 I 0.630		11 I 1.709
																									12		12 Y -0.275		12 Y 0.249		12 Y 1.870		12 Y 1.768		12 Y 0.671		12 Y 1.595
																									13		13 T -0.275		13 T 1.195		13 T 1.412		13 T 1.084		13 T 0.076		13 T 1.531						T
																									14		14 Y 0.749		14 Y 0.297		14 Y 1.795		14 Y 1.385		14 Y 0.111		14 Y 0.983
																									15		15 N 1.887		15 N 1.243		15 N 2.206		15 N 1.722		15 N 0.599		15 N 0.652
																									16		16 G 1.887		16 G 1.125		16 G 2.206		16 G 1.722		16 G 0.599		16 G 0.652
																									17		17 N 2.191		17 N 1.329		17 N 2.281		17 N 1.886		17 N 1.068		17 N 0.602
																									18		18 D 2.640		18 D 1.295		18 D 2.225		18 D 1.804		18 D 1.068		18 D 0.311
																									19		19 Y 2.558		19 Y 0.756		19 Y 2.374		19 Y 2.132		19 Y 1.622		19 Y 0.489
																									20		20 D 2.690		20 D 1.048		20 D 2.711		20 D 2.543		20 D 2.222		20 D 0.462
																									21		21 T 2.381		21 T 1.084		21 T 2.412		21 T 2.233		21 T 2.181		21 T -0.435
																									22		22 K 1.483		22 K 1.133		22 K 2.132		22 K 1.959		22 K 1.709		22 K -0.481
																									23		23 E 2.096		23 E 0.301		23 E 2.206		23 E 2.087		23 E 2.290		23 E -0.839
																									24		24 A 2.096		24 A -0.599		24 A 2.206		24 A 2.087		24 A 2.290		24 A -0.839		E
																									25		25 M 1.900		25 M -0.108		25 M 2.010		25 M 1.932		25 M 2.270		25 M -1.890
																									26		26 E 1.034		26 E 0.820		26 E 1.421		26 E 1.276		26 E 1.677		26 E -1.634		M
																									27		27 D 0.920		27 D 0.784		27 D 1.421		27 D 1.285		27 D 1.120		27 D -1.444		0.89
																									28		28 A 1.053		28 A -0.162		28 A 1.851		28 A 1.759		28 A 1.744		28 A -0.435						A
																									29		29 I 1.951		29 I 0.197		29 I 2.132		29 I 2.032		29 I 2.216		29 I -0.388
																									30		30 Q 1.337		30 Q 1.060		30 Q 2.057		30 Q 1.905		30 Q 1.636		30 Q -0.030
																									31		31 R 0.838		31 R 1.401		31 R 2.029		31 R 1.859		31 R 1.166		31 R 0.199
																									32		32 D 1.337		32 D 0.263		32 D 2.300		32 D 2.178		32 D 1.655		32 D 1.200
																									33		33 Y 2.203		33 Y -0.450		33 Y 2.888		33 Y 2.834		33 Y 2.248		33 Y 0.943
																									34		34 P 1.318		34 P 0.447		34 P 2.421		34 P 2.442		34 P 2.207		34 P 1.102			P
																									35		35 D 0.471		35 D -0.086		35 D 1.926		35 D 1.923		35 D 1.587		35 D 1.354			0.82
																									36		36 K 0.168		36 K 0.003		36 K 1.851		36 K 1.759		36 K 1.118		36 K 1.403
																									37		37 I -0.294		37 I -0.202		37 I 1.533		37 I 1.476		37 I 1.103		37 I 1.323
																									38		38 F -0.066		38 F 0.662		38 F 1.281		38 F 1.157		38 F 1.084		38 F 1.103
																									39		39 T -0.338		39 T 1.445		39 T 1.001		39 T 0.793		39 T 0.595		39 T 1.112
																									40		40 F -0.066		40 F 1.563		40 F 0.823		40 F 0.474		40 F 0.489		40 F 1.038
																									41		41 G 0.882		41 G 2.347		41 G 1.262		41 G 0.802		41 G 0.528		41 G 0.603		F
																									42		42 G 1.906		42 G 2.347		42 G 1.627		42 G 1.157		42 G 0.564		42 G 0.239
																									43		43 D 2.020		43 D 2.551		43 D 1.730		43 D 1.312		43 D 0.585		43 D 0.086
																									44		44 N 2.962		44 N 2.844		44 N 1.786		44 N 1.312		44 N 0.581		44 N -0.165						N
																									45		45 N 2.962		45 N 3.048		45 N 2.244		45 N 1.996		45 N 1.175		45 N -0.101
																									46		46 N 2.962		46 N 3.270		46 N 2.702		46 N 2.679		46 N 1.770		46 N -0.036
																									47		47 G 2.595		47 G 2.337		47 G 2.860		47 G 2.834		47 G 1.906		47 G -0.028
																									48		48 K 2.513		48 K 2.249		48 K 3.010		48 K 3.162		48 K 2.460		48 K 0.150						K
																									49		49 K 1.565		49 K 1.093		49 K 2.571		49 K 2.834		49 K 2.421		49 K 0.585
																									50		50 R 1.755		50 R 1.117		50 R 2.543		50 R 2.843		50 R 2.869		50 R 0.689			K
																									51		51 K 0.888		51 K 1.135		51 K 2.412		51 K 2.871		51 K 2.871		51 K 1.010
																									52		52 I 0.939		52 I -0.200		52 I 2.113		52 I 2.388		52 I 2.296		52 I 1.105
																									53		53 D 0.939		53 D 0.956		53 D 2.113		53 D 2.388		53 D 2.296		53 D 1.105						D
																									54		54 I 0.041		54 I 1.044		54 I 1.702		54 I 1.932		54 I 1.697		54 I 1.128			I			I
																									55		55 S 0.041		55 S 1.978		55 S 1.702		55 S 1.932		55 S 1.697		55 S 1.128			0.86
																									56		56 K 0.907		56 K 1.732		56 K 1.832		56 K 1.905		56 K 1.695		56 K 0.807						K
																									57		57 W 0.718		57 W 1.391		57 W 1.860		57 W 1.895		57 W 1.247		57 W 0.703
																									58		58 K 1.666		58 K 1.720		58 K 2.300		58 K 2.224		58 K 1.286		58 K 0.268
																									59		59 G 1.584		59 G 1.744		59 G 2.346		59 G 2.224		59 G 1.285		59 G 0.149
																									60		60 N 0.642		60 N 1.726		60 N 1.832		60 N 1.540		60 N 0.695		60 N 0.335
																									61		61 N 1.685		61 N 1.948		61 N 1.963		61 N 1.677		61 N 0.690		61 N 0.473
																									62		62 T 1.767		62 T 1.014		62 T 1.814		62 T 1.349		62 T 0.136		62 T 0.295
																									63		63 F 1.767		63 F 0.349		63 F 2.272		63 F 2.032		63 F 0.731		63 F 0.360
																									64		64 S 0.819		64 S 1.062		64 S 1.832		64 S 1.704		64 S 0.692		64 S 0.794
																									65		65 N -0.205		65 N 0.782		65 N 1.468		65 N 1.349		65 N 0.655		65 N 1.158						N
																									66		66 K 0.098		66 K -0.152		66 K 1.543		66 K 1.513		66 K 1.124		66 K 1.109
																									67		67 I 1.173		67 I -1.486		67 I 1.935		67 I 1.923		67 I 1.720		67 I 0.831
																									68		68 F 0.256		68 F -0.587		68 F 1.646		68 F 1.750		68 F 1.701		68 F 0.993		F
																									69		69 D -0.819		69 D 0.215		69 D 1.365		69 D 1.458		69 D 1.686		69 D 1.128		0.93
																									70		70 E -0.686		70 E -0.731		70 E 1.244		70 E 1.185		70 E 1.691		70 E 1.037			D
																									71		71 I 0.180		71 I -0.697		71 I 1.375		71 I 1.157		71 I 1.689		71 I 0.716
																									72		72 W 0.642		72 W -0.779		72 W 1.692		72 W 1.440		72 W 1.704		72 W 0.797
1	Bcepred	1 M 1.110	Bcepred	1 M 1.365	Bcepred	1 M 0.057	Bcepred	1 M 2.041	Bcepred	1 M 1.276	Bcepred	1 M -2.898	ABCpred					BepiPred							73		73 E 0.452		73 E 0.263		73 E 1.720		73 E 1.431		73 E 1.256		73 E 0.693
2	Hydrophilicity	2 E 1.742	Flexibility	2 E 1.275	Accessibility	2 E 0.786	Exposed surface	2 E 2.041	Polarity	2 E 1.705	Antegenic propensity	2 E -1.897													74		74 G -0.161		74 G 0.297		74 G 1.646		74 G 1.303		74 G 0.676		74 G 1.051
3		3 D 2.185		3 D 1.555		3 D 1.543		3 D 2.032		3 D 1.685		3 D -1.000													75		75 Y 0.977		75 Y 0.209		75 Y 2.057		75 Y 1.640		75 Y 1.163		75 Y 0.720
4		4 T 1.603		4 T 0.920		4 T 1.917		4 T 1.722		4 T 1.630		4 T 0.445													76		76 N 2.052		76 N 1.447		76 N 2.337		76 N 1.932		76 N 1.178		76 N 0.585				N
5		5 D 2.279		5 D 1.261		5 D 2.075		5 D 1.832		5 D 1.633		5 D 0.660							D						77		77 Y 2.191		77 Y 0.838		77 Y 2.281		77 Y 1.886		77 Y 1.068		77 Y 0.602				0.59
6		6 N 1.552		6 N 1.261		6 N 1.627		6 N 1.458		6 N 1.035		6 N 1.275													78		78 D 2.191		78 D 2.076		78 D 2.739		78 D 2.570		78 D 1.662		78 D 0.667						D
7		7 L 1.280		7 L 0.327		7 L 1.804		7 L 1.777		7 L 1.141		7 L 1.349													79		79 N 2.444		79 N 2.146		79 N 2.487		79 N 2.333		79 N 1.643		79 N -0.675
8		8 S 1.584		8 S 0.357		8 S 1.879		8 S 1.941		8 S 1.610		8 S 1.299													80		80 D 2.362		80 D 1.363		80 D 2.636		80 D 2.661		80 D 2.197		80 D -0.497						D
9		9 V 0.446		9 V -0.007		9 V 1.468		9 V 1.604		9 V 1.123		9 V 1.630		V											81		81 K 2.924		81 K 1.656		81 K 2.683		81 K 2.734		81 K 2.218		81 K -0.942
10		10 K -0.578		10 K 0.920		10 K 1.103		10 K 1.248		10 K 1.086		10 K 1.994		0.62					K						82		82 A 1.710		82 A 0.728		82 A 2.346		82 A 2.369		82 A 1.733		82 A -0.682
11		11 D 0.383		11 D -0.318		11 D 1.515		11 D 1.613		11 D 1.123		11 D 1.723													83		83 K 1.628		83 K 0.614		83 K 2.496		83 K 2.698		83 K 2.287		83 K -0.504
12		12 I 0.332		12 I -0.044		12 I 1.814		12 I 2.096		12 I 1.698		12 I 1.628													84		84 N 0.762		84 N 0.614		84 N 2.103		84 N 2.369		84 N 1.800		84 N 0.094		K	N
13		13 F 0.446		13 F 0.890		13 F 2.188		13 F 2.342		13 F 1.716		13 F 1.371													85		85 F 0.136		85 F 0.495		85 F 1.646		85 F 1.777		85 F 1.223		85 F -0.027			0.66
14		14 Q 0.351		14 Q 0.860		14 Q 2.169		14 Q 2.178		14 Q 1.746		14 Q 1.305													86		86 K 0.364		86 K 1.501		86 K 2.094		86 K 2.415		86 K 1.817		86 K 1.049
15		15 K 0.161		15 K 0.045		15 K 2.197		15 K 2.169		15 K 1.298		15 K 1.201													87		87 V 0.332		87 V 0.465		87 V 1.842		87 V 1.932		87 V 1.243		87 V 1.024
16		16 Y 0.085		16 Y -0.991		16 Y 2.253		16 Y 2.196		16 Y 1.301		16 Y 1.314													88		88 M 0.250		88 M 0.387		88 M 1.991		88 M 2.260		88 M 1.797		88 M 1.202
17		17 R 0.161		17 R 0.247		17 R 2.178		17 R 2.224		17 R 1.299		17 R 1.385													89		89 K 0.250		89 K 1.111		89 K 1.973		89 K 2.315		89 K 1.798		89 K 1.386
18		18 N -0.800		18 N 0.061		18 N 1.767		18 N 1.859		18 N 1.262		18 N 1.657													90		90 T -0.692		90 T 0.854		90 T 1.459		90 T 1.631		90 T 1.207		90 T 1.572
19		19 L -0.800		19 L -0.009		19 L 1.767		19 L 1.859		19 L 1.262		19 L 1.657			L										91		91 K -0.016		91 K 0.854		91 K 1.879		91 K 1.950		91 K 1.246		91 K 0.871
20		20 I -0.319		20 I 0.822		20 I 1.505		20 I 1.576		20 I 1.242		20 I 1.325			0.66										92		92 L 0.743		92 L 0.632		92 L 2.216		92 L 2.269		92 L 1.829		92 L 0.899				K
21		21 L 0.048		21 L 1.756		21 L 1.346		21 L 1.422		21 L 1.107		21 L 1.317													93		93 F 0.762		93 F 1.668		93 F 2.094		93 F 2.005		93 F 1.277		93 F 0.998						F
22		22 K -0.035		22 K 1.786		22 K 1.038		22 K 1.066		22 K 1.066		22 K 1.430							K						94		94 N 0.876		94 N 1.435		94 N 2.197		94 N 2.160		94 N 1.297		94 N 0.844		N
23		23 G 0.990		23 G 1.810		23 G 1.421		23 G 1.367		23 G 1.101		23 G 0.882													95		95 E 0.876		95 E 1.639		95 E 2.197		95 E 2.160		95 E 1.297		95 E 0.844		0.68
24		24 D 0.914		24 D 1.722		24 D 1.496		24 D 1.339		24 D 1.104		24 D 0.812													96		96 Q 1.337		96 Q 0.740		96 Q 2.533		96 Q 2.388		96 Q 1.311		96 Q 0.741
25		25 G 1.906		25 G 2.014		25 G 1.730		25 G 1.485		25 G 1.118		25 G 0.536		D											97		97 N 2.185		97 N 0.249		97 N 3.029		97 N 2.907		97 N 1.932		97 N 0.489
26		26 N 2.178		26 N 1.878		26 N 1.552		26 N 1.166		26 N 1.013		26 N 0.462													98		98 K 1.236		98 K -0.270		98 K 2.589		98 K 2.579		98 K 1.893		98 K 0.924						K
27		27 F 2.178		27 F 1.844		27 F 2.010		27 F 1.850		27 F 1.607		27 F 0.527													99		99 Y 0.876		99 Y -0.474		99 Y 2.262		99 Y 2.214		99 Y 1.293		99 Y -0.060
28		28 S 1.925		28 S 1.694		28 S 2.066		28 S 1.905		28 S 1.161		28 S 0.699													100		100R 0.629		100R -0.068		100R 2.094		100R 2.014		100R 1.871		100R 0.044			Y	R
29		29 D 2.058		29 D 0.634		29 D 2.403		29 D 2.315		29 D 1.760		29 D 0.673													101		101I 0.547		101I -0.050		101I 1.786		101I 1.658		101I 1.830		101I 0.157				0.6
30		30 K 1.110		30 K 0.670		30 K 1.963		30 K 1.987		30 K 1.721		30 K 1.108													102		102A 0.319		102A 1.107		102A 1.337		102A 1.020		102A 1.236		102A -0.918
31		31 Q 1.110		31 Q 0.670		31 Q 1.945		31 Q 2.041		31 Q 1.723		31 Q 1.291													103		103H 0.800		103H 0.902		103H 1.533		103H 1.422		103H 1.811		103H -1.185
32		32 E 1.192		32 E 1.034		32 E 2.122		32 E 2.251		32 E 2.302		32 E 1.105													104		104G 0.895		104G 0.487		104G 1.552		104G 1.586		104G 1.781		104G -1.119
33		33 I 0.920		33 I 0.135		33 I 2.300		33 I 2.570		33 I 2.408		33 I 1.179							I						105		105A 0.819		105A 0.692		105A 1.608		105A 1.613		105A 1.784		105A -1.006
34		34 L 0.971		34 L 0.135		34 L 2.001		34 L 2.087		34 L 1.833		34 L 1.274													106		106K 0.180		106K 1.547		106K 1.468		106K 1.595		106K 1.786		106K 0.326			K
35		35 E 0.085		35 E 0.914		35 E 1.533		35 E 1.695		35 E 1.793		35 E 1.432			L										107		107K 0.408		107K 1.547		107K 1.758		107K 2.060		107K 1.761		107K 0.124			0.68
36		36 K -0.913		36 K 0.225		36 K 1.066		36 K 1.312		36 K 1.195		36 K 1.780		K
37		37 S 0.085		37 S 0.225		37 S 1.533		37 S 1.695		37 S 1.793		37 S 1.432		0.87											50		50 S 1.963		50 S 2.902		50 S 1.281		50 S 0.929		50 S 0.520		50 S 0.112		S
38		38 I 0.402		38 I 0.201		38 I 1.608		38 I 1.731		38 I 1.804		38 I 0.942													51		51 G 1.660		51 G 2.537		51 G 1.206		51 G 0.765		51 G 0.051		51 G 0.162		0.88
39		39 I 0.269		39 I 0.321		39 I 1.730		39 I 2.005		39 I 1.800		39 I 1.034													52		52 S 1.938		52 S 2.401		52 S 1.356		52 S 0.920		52 S 0.071		52 S 1.332
40		40 E 0.269		40 E 1.477		40 E 1.730		40 E 2.005		40 E 1.800		40 E 1.034													53		53 T 2.501		53 T 2.036		53 T 1.674		53 T 1.084		53 T 0.090		53 T 0.784
41		41 M -0.724		41 M 1.441		41 M 1.496		41 M 1.859		41 M 1.785		41 M 1.309													54		54 T 2.418		54 T 2.036		54 T 1.720		54 T 1.084		54 T 0.090		54 T 0.665
42		42 K 0.142		42 K 2.164		42 K 2.085		42 K 2.515		42 K 2.378		42 K 1.052				K									55		55 S 2.387		55 S 1.545		55 S 1.926		55 S 1.285		55 S 0.110		55 S 0.705			T
43		43 K 1.280		43 K 1.159		43 K 2.496		43 K 2.852		43 K 2.865		43 K 0.721				0.54									56		56 T 2.355		56 T 1.048		56 T 2.103		56 T 1.504		56 T 0.132		56 T 0.709
44		44 L 1.230		44 L 0.866		44 L 2.468		44 L 2.798		44 L 2.306		44 L 0.635													57		57 T 2.159		57 T 1.413		57 T 1.907		57 T 1.349		57 T 0.112		57 T -0.342
45		45 K 0.914		45 K 0.866		45 K 2.412		45 K 2.707		45 K 2.293		45 K 0.941													58		58 T 1.963		58 T 1.413		58 T 1.954		58 T 1.467		58 T 0.111		58 T -0.163			T
46		46 D 1.186		46 D 0.610		46 D 2.234		46 D 2.388		46 D 2.187		46 D 0.867													59		59 Q 1.963		59 Q 1.413		59 Q 1.954		59 Q 1.467		59 Q 0.111		59 Q -0.163			0.79
47		47 N 0.244		47 N 0.610		47 N 1.702		47 N 1.759		47 N 1.598		47 N 1.237													60		60 A 1.963		60 A 1.413		60 A 1.954		60 A 1.467		60 A 0.111		60 A -0.163
48		48 F 1.318		48 F -0.324		48 F 2.113		48 F 2.114		48 F 2.192		48 F 0.776													61		61 P 1.963		61 P 2.269		61 P 1.954		61 P 1.467		61 P 0.111		61 P -0.163
49		49 D 1.590		49 D -0.474		49 D 1.935		49 D 1.795		49 D 2.086		49 D 0.702													62		62 S 1.963		62 S 2.485		62 S 1.954		62 S 1.467		62 S 0.111		62 S -0.163
50		50 L 0.452		50 L -0.158		50 L 1.524		50 L 1.458		50 L 1.599		50 L 1.032			L										63		63 T 1.995		63 T 2.485		63 T 1.776		63 T 1.248		63 T 0.089		63 T -0.166
51		51 E -0.496		51 E -0.158		51 E 1.085		51 E 1.130		51 E 1.560		51 E 1.467			0.7										64		64 T 2.355		64 T 1.790		64 T 2.103		64 T 1.613		64 T 0.688		64 T 0.817
52		52 D 0.496		52 D -0.124		52 D 1.300		52 D 1.330		52 D 1.576		52 D 1.376		E											65		65 T 2.633		65 T 1.874		65 T 2.010		65 T 1.494		65 T 0.689		65 T 0.757
53		53 I -0.717		53 I -0.124		53 I 0.945		53 I 1.020		53 I 1.093		53 I 1.820							I						66		66 S 1.641		66 S 2.239		66 S 1.776		66 S 1.349		66 S 0.675		66 S 1.032		T
54		54 I 0.307		54 I 0.692		54 I 1.328		54 I 1.321		54 I 1.128		54 I 1.272													67		67 E 1.805		67 E 1.874		67 E 1.907		67 E 1.558		67 E 1.254		67 E 0.965		E
55		55 S 0.446		55 S 0.692		55 S 1.272		55 S 1.276		55 S 1.017		55 S 1.289													68		68 S 1.887		68 S 2.154		68 S 1.860		68 S 1.558		68 S 1.255		68 S 1.084		0.86
56		56 L 0.193		56 L 0.375		56 L 1.328		56 L 1.330		56 L 0.571		56 L 1.461													69		69 L 1.887		69 L 1.790		69 L 1.860		69 L 1.558		69 L 1.255		69 L 1.084
57		57 N 0.193		57 N 1.155		57 N 1.328		57 N 1.330		57 N 0.571		57 N 1.461													70		70 E 1.887		70 E 2.850		70 E 1.860		70 E 1.558		70 E 1.255		70 E 1.084
58		58 D 1.331		58 D 0.221		58 D 1.739		58 D 1.668		58 D 1.058		58 D 1.131				N									71		71 S 1.723		71 S 3.130		71 S 1.730		71 S 1.349		71 S 0.675		71 S 1.151
59		59 Q 1.413		59 Q 0.538		59 Q 1.917		59 Q 1.877		59 Q 1.637		59 Q 0.945				Q									72		72 T 1.723		72 T 3.130		72 T 1.730		72 T 1.349		72 T 0.675		72 T 1.151
60		60 I 1.489		60 I 0.405		60 I 1.860		60 I 1.850		60 I 1.634		60 I 0.831				0.66									73		73 S 2.716		73 S 3.495		73 S 1.963		73 S 1.494		73 S 0.690		73 S 0.876
61		61 D 1.457		61 D 1.585		61 D 1.711		61 D 1.695		61 D 1.613		61 D 1.104													74		74 T 2.633		74 T 3.495		74 T 1.786		74 T 1.285		74 T 0.110		74 T 1.062			S
62		62 E 0.958		62 E 1.585		62 E 1.683		62 E 1.649		62 E 1.143		62 E 1.333													75		75 S 2.633		75 S 3.579		75 S 1.786		75 S 1.285		75 S 0.110		75 S 1.062				S
63		63 I 0.990		63 I 0.806		63 I 1.505		63 I 1.431		63 I 1.121		63 I 1.330													76		76 S 2.716		76 S 3.333		76 S 1.739		76 S 1.285		76 S 0.110		76 S 1.182				0.81
64		64 S 2.128		64 S 1.706		64 S 1.917		64 S 1.768		64 S 1.608		64 S 0.999													77		77 S 2.798		77 S 2.836		77 S 1.917		77 S 1.494		77 S 0.690		77 S 0.995
65		65 P 0.914		65 P 0.736		65 P 1.561		65 P 1.458		65 P 1.125		65 P 1.443					P								78		78 S 2.912		78 S 2.339		78 S 2.019		78 S 1.649		78 S 0.710		78 S 0.842
66		66 S 0.914		66 S 0.203		66 S 1.561		66 S 1.458		66 S 1.125		66 S 1.443			P		0.65		S						79		79 S 2.633		79 S 2.339		79 S 2.113		79 S 1.768		79 S 0.709		79 S 0.902
67		67 D 1.154		67 D -0.857		67 D 1.692		67 D 1.522		67 D 1.140		67 D 1.066													80		80 E 2.355		80 E 2.110		80 E 2.206		80 E 1.886		80 E 0.708		80 E 0.962
68		68 L 0.161		68 L -1.600		68 L 1.477		68 L 1.321		68 L 1.124		68 L 1.157													81		81 N 2.355		81 N 1.535		81 N 2.206		81 N 1.886		81 N 0.708		81 N 0.962
69		69 E -0.553		69 E -1.037		69 E 1.150		69 E 1.057		69 E 1.111		69 E 1.372													82		82 P 2.305		82 P 1.417		82 P 2.047		82 P 1.686		82 P 0.688		82 P 0.802
70		70 M -1.546		70 M -2.019		70 M 0.917		70 M 0.911		70 M 1.096		70 M 1.647													83		83 P 2.026		83 P 1.058		83 P 1.898		83 P 1.531		83 P 0.668		83 P -0.368		P
71		71 F -2.045		71 F -2.109		71 F 0.889		71 F 0.866		71 F 0.626		71 F 1.876													84		84 S 1.862		84 S 0.700		84 S 1.767		84 S 1.321		84 S 0.088		84 S -0.301			S
72		72 L -1.584		72 L -2.260		72 L 1.225		72 L 1.093		72 L 0.640		72 L 1.773													85		85 G 1.552		85 G -0.156		85 G 1.468		85 G 1.011		85 G 0.048		85 G -1.198			0.82
73		73 L -2.658		73 L -1.428		73 L 0.814		73 L 0.738		73 L 0.046		73 L 2.235													86		86 A 1.552		86 A -0.783		86 A 1.225		86 A 0.738		86 A 0.029		86 A -2.428
74		74 P -2.899		74 P -0.733		74 P 0.683		74 P 0.674		74 P 0.030		74 P 2.612		P											87		87 T 1.552		87 T -0.292		87 T 0.982		87 T 0.465		87 T 0.010		87 T -3.658
75		75 Y -1.957		75 Y -1.091		75 Y 0.739		75 Y 0.674		75 Y 0.026		75 Y 2.361		0.91		P									88		88 A 1.274		88 A -0.897		88 A 0.832		88 A 0.310		88 A -0.010		88 A -4.828
76		76 L -1.046		76 L -1.091		76 L 1.019		76 L 0.820		76 L 0.041		76 L 1.966													89		89 A 1.242		89 A -0.358		89 A 1.038		89 A 0.510		89 A 0.010		89 A -4.787
77		77 I -0.332		77 I -1.294		77 I 1.103		77 I 0.811		77 I 0.035		77 I 0.521													90		90 A 0.844		90 A -0.683		90 A 1.029		90 A 0.556		90 A 0.027		90 A -3.832
78		78 G -0.585		78 G -0.360		78 G 1.113		78 G 0.774		78 G 0.036		78 G 0.634													91		91 A 1.148		91 A -0.192		91 A 1.103		91 A 0.720		91 A 0.496		91 A -3.882				A
79		79 T -0.585		79 T -1.083		79 T 1.113		79 T 0.774		79 T 0.036		79 T 0.634													92		92 T 0.509		92 T 0.664		92 T 0.963		92 T 0.701		92 T 0.498		92 T -2.550		T
80		80 A 0.440		80 A -0.743		80 A 1.496		80 A 1.075		80 A 0.071		80 A 0.086													93		93 M 0.705		93 M 0.664		93 M 1.160		93 M 0.856		93 M 0.518		93 M -1.499		0.94
81		81 Y 0.711		81 Y -0.743		81 Y 1.515		81 Y 1.084		81 Y 0.071		81 Y 0.353					A								94		94 D 0.983		94 D 1.269		94 D 1.309		94 D 1.011		94 D 0.538		94 D -0.329
82		82 Y 0.711		82 Y 0.155		82 Y 1.973		82 Y 1.768		82 Y 0.665		82 Y 0.417							Y						95		95 I 1.179		95 I 0.730		95 I 1.505		95 I 1.166		95 I 0.558		95 I 0.721
83		83 N 0.515		83 N 1.101		83 N 1.776		83 N 1.613		83 N 0.645		83 N -0.634													96		96 T 1.179		96 T 1.413		96 T 1.505		96 T 1.166		96 T 0.558		96 T 0.721
84		84 V 0.711		84 V 0.850		84 V 1.973		84 V 1.768		84 V 0.665		84 V 0.417			V										97		97 S 1.578		97 S 1.461		97 S 1.515		97 S 1.121		97 S 0.540		97 S -0.234
85		85 K 1.464		85 K 1.778		85 K 1.991		85 K 1.850		85 K 1.135		85 K 0.076			0.85										98		98 T 1.078		98 T 1.181		98 T 1.487		98 T 1.075		98 T 0.071		98 T -0.005
86		86 A 1.717		86 A 1.778		86 A 1.982		86 A 1.886		86 A 1.134		86 A -0.036													99		99 T 2.216		99 T 1.181		99 T 1.898		99 T 1.412		99 T 0.558		99 T -0.335
87		87 T 1.634		87 T 2.591		87 T 2.132		87 T 2.214		87 T 1.689		87 T 0.142													100		100A 2.381		100A 1.181		100A 2.029		100A 1.622		100A 1.137		100A -0.402			T	A
88		88 D 2.229		88 D 1.986		88 D 2.702		88 D 2.862		88 D 2.282		88 D -0.381													101		101P 2.298		101P 1.672		101P 2.075		101P 1.622		101P 1.137		101P -0.521				0.84
89		89 P 2.134		89 P 1.986		89 P 2.683		89 P 2.698		89 P 2.312		89 P -0.447													102		102D 2.298		102D 1.804		102D 2.075		102D 1.622		102D 1.137		102D -0.521
90		90 K 1.736		90 K 1.531		90 K 2.674		90 K 2.743		90 K 2.329		90 K 0.508		P											103		103E 2.298		103E 1.756		103E 2.075		103E 1.622		103E 1.137		103E -0.521
91		91 K 2.039		91 K 0.495		91 K 2.748		91 K 2.907		91 K 2.798		91 K 0.458													104		104T 2.494		104T 1.181		104T 2.272		104T 1.777		104T 1.157		104T 0.530
92		92 R 1.173		92 R -0.540		92 R 2.356		92 R 2.579		92 R 2.310		92 R 1.056													105		105T 2.690		105T 1.048		105T 2.225		105T 1.658		105T 1.158		105T 0.350
93		93 M 0.459		93 M -0.745		93 M 2.029		93 M 2.315		93 M 2.297		93 M 1.271													106		106T 2.191		106T 0.558		106T 1.954		106T 1.339		106T 0.669		106T -0.651
94		94 D -0.484		94 D -0.727		94 D 1.496		94 D 1.686		94 D 1.708		94 D 1.640							D						107		107T 1.830		107T -0.030		107T 1.870		107T 1.248		107T 0.089		107T -0.405
95		95 V -0.401		95 V -0.434		95 V 1.346		95 V 1.358		95 V 1.154		95 V 1.462													108		108T 1.634		108T -0.520		108T 1.674		108T 1.093		108T 0.069		108T -1.455		T
96		96 L -0.901		96 L -0.663		96 L 0.795		96 L 0.875		96 L 0.530		96 L 2.052													109		109A 1.072		109A -0.520		109A 1.356		109A 0.929		109A 0.050		109A -0.907
97		97 L -0.275		97 L -0.865		97 L 1.253		97 L 1.467		97 L 1.108		97 L 2.172							L						110		110P 0.876		110P 0.055		110P 1.160		110P 0.774		110P 0.030		110P -1.958
98		98 N -1.413		98 N -0.775		98 N 0.842		98 N 1.130		98 N 0.621		98 N 2.503							N						111		111A 0.876		111A 0.187		111A 1.160		111A 0.774		111A 0.030		111A -1.958
99		99 V -1.299		99 V -0.893		99 V 1.216		99 V 1.376		99 V 0.639		99 V 2.246													112		112V 1.040		112V 0.678		112V 1.290		112V 0.984		112V 0.610		112V -2.025
100		100K -0.983		100K -0.222		100K 1.290		100K 1.412		100K 0.650		100K 1.756			V	K									113		113A 1.236		113A 1.265		113A 1.487		113A 1.139		113A 0.630		113A -0.975			A
101		101I -0.022		101I -1.460		101I 1.702		101I 1.777		101I 0.687		101I 1.484				0.59			I						114		114T 1.432		114T 1.756		114T 1.440		114T 1.020		114T 0.631		114T -1.154			0.87
102		102Y 0.029		102Y -1.340		102Y 1.730		102Y 1.832		102Y 1.246		102Y 1.571													115		115E 1.628		115E 1.756		115E 1.636		115E 1.175		115E 0.651		115E -0.103
103		103M 0.142		103M -0.358		103M 2.103		103M 2.078		103M 1.264		103M 1.314													116		116T 2.191		116T 1.672		116T 1.954		116T 1.339		116T 0.669		116T -0.651				E
104		104Q -0.800		104Q 0.365		104Q 1.571		104Q 1.449		104Q 0.675		104Q 1.684													117		117T 2.387		117T 1.539		117T 2.150		117T 1.494		117T 0.689		117T 0.400
105		105E 0.199		105E -0.330		105E 2.038		105E 1.832		105E 1.273		105E 1.336													118		118T 2.387		118T 1.048		118T 2.150		118T 1.494		118T 0.689		118T 0.400
106		106Y 0.762		106Y -0.815		106Y 2.085		106Y 1.905		106Y 1.294		106Y 0.891													119		119T 2.026		119T 0.461		119T 2.066		119T 1.403		119T 0.108		119T 0.646
107		107L 0.446		107L -0.613		107L 2.010		107L 1.868		107L 1.282		107L 1.382													120		120T 1.830		120T 0.461		120T 1.870		120T 1.248		120T 0.089		120T -0.405
108		108E 0.199		108E -0.815		108E 1.842		108E 1.668		108E 1.860		108E 1.486													121		121T 1.268		121T 0.461		121T 1.552		121T 1.084		121T 0.070		121T 0.143				T
109		109N -0.876		109N -1.797		109N 1.431		109N 1.312		109N 1.265		109N 1.947							E						122		122P 1.268		122P 0.461		122P 1.552		122P 1.084		122P 0.070		122P 0.143				0.81
110		110L -0.876		110L -2.730		110L 1.431		110L 1.312		110L 1.265		110L 1.947													123		123A 1.268		123A 0.594		123A 1.552		123A 1.084		123A 0.070		123A 0.143
111		111H -0.414		111H -2.851		111H 1.767		111H 1.540		111H 1.279		111H 1.844													124		124V 1.268		124V 0.594		124V 1.552		124V 1.084		124V 0.070		124V 0.143
112		112L -1.413		112L -2.402		112L 1.300		112L 1.157		112L 0.682		112L 2.192			L										125		125T 1.268		125T 1.048		125T 1.552		125T 1.084		125T 0.070		125T 0.143
113		113Y -2.361		113Y -2.372		113Y 0.860		113Y 0.829		113Y 0.643		113Y 2.627			0.64										126		126T 1.268		126T 1.048		126T 1.309		126T 0.811		126T 0.051		126T -1.087
114		114Y -1.147		114Y -2.061		114Y 1.216		114Y 1.139		114Y 1.126		114Y 2.183													127		127T 1.268		127T 1.133		127T 1.552		127T 1.084		127T 0.070		127T 0.143
115		115I -1.862		115I -1.859		115I 0.991		115I 0.920		115I 0.511		115I 2.166													128		128T 1.830		128T 0.642		128T 1.870		128T 1.248		128T 0.089		128T -0.405		T
116		116I -1.514		116I -1.176		116I 0.954		116I 0.902		116I 0.507		116I 2.320				I									129		129A 1.995		129A 0.509		129A 2.001		129A 1.458		129A 0.668		129A -0.472		0.91	T
117		117D -1.976		117D -1.354		117D 0.618		117D 0.674		117D 0.493		117D 2.423													130		130P 1.799		130P 1.000		130P 1.804		130P 1.303		130P 0.648		130P -1.523
118		118F -1.723		118F -2.097		118F 0.608		118F 0.711		118F 0.493		118F 2.311				F									131		131T 1.603		131T 1.000		131T 1.851		131T 1.422		131T 0.647		131T -1.343
119		119V -1.849		119V -1.091		119V 0.767		119V 0.747		119V 0.516		119V 2.012				0.73									132		132E 1.603		132E 0.413		132E 1.851		132E 1.422		132E 0.647		132E -1.343
120		120L -1.925		120L -0.456		120L 0.823		120L 0.774		120L 0.520		120L 2.125													133		133A 1.603		133A 0.694		133A 2.094		133A 1.695		133A 0.666		133A -0.113
121		121P -2.197		121P 0.580		121P 1.001		121P 1.093		121P 0.625		121P 2.199													134		134P 1.236		134P 1.525		134P 1.730		134P 1.412		134P 0.649		134P 0.256
122		122W -0.983		122W 0.796		122W 1.337		122W 1.458		122W 1.110		122W 1.939													135		135T 1.318		135T 1.742		135T 1.683		135T 1.412		135T 0.649		135T 0.375
123		123L -0.389		123L 1.874		123L 1.907		123L 2.105		123L 1.703		123L 1.415													136		136P 1.186		136P 1.251		136P 1.804		136P 1.686		136P 0.644		136P 0.466
124		124K 0.686		124K 2.934		124K 2.318		124K 2.461		124K 2.297		124K 0.954													137		137V 1.546		137V 1.383		137V 2.132		137V 2.050		137V 1.244		137V 1.450				P
125		125D 1.046		125D 2.958		125D 2.403		125D 2.552		125D 2.878		125D 0.708							D						138		138S 1.546		138S 1.970		138S 1.889		138S 1.777		138S 1.225		138S 0.220
126		126K 2.090		126K 3.274		126K 2.533		126K 2.688		126K 2.873		126K 0.845													139		139K 1.546		139K 1.605		139K 1.889		139K 1.777		139K 1.225		139K 0.220			K
127		127E 3.082		127E 3.070		127E 2.767		127E 2.834		127E 2.887		127E 0.570													140		140E 1.742		140E 1.349		140E 1.842		140E 1.658		140E 1.226		140E 0.040			0.76
128		128E 3.133		128E 2.854		128E 2.468		128E 2.351		128E 2.313		128E 0.665		E	E										141		141A 2.305		141A 1.629		141A 2.160		141A 1.823		141A 1.244		141A -0.507
129		129S 2.861		129S 3.134		129S 2.188		129S 1.987		129S 1.824		129S 0.674		0.88											142		142T 2.387		142T 2.485		142T 2.337		142T 2.032		142T 1.823		142T -0.694
130		130S 2.633		130S 1.954		130S 1.982		130S 1.622		130S 1.248		130S 0.829													143		143T 2.437		143T 2.850		143T 2.038		143T 1.549		143T 1.249		143T -0.599
131		131S 2.551		131S 1.954		131S 1.804		131S 1.412		131S 0.669		131S 1.015													144		144T 2.355		144T 2.717		144T 1.860		144T 1.339		144T 0.669		144T -0.413		T
132		132G 1.552		132G 1.930		132G 1.337		132G 1.030		132G 0.071		132G 1.363													145		145E 2.633		145E 2.227		145E 2.010		145E 1.494		145E 0.689		145E 0.757				E
133		133P 1.552		133P 1.842		133P 1.337		133P 1.030		133P 0.071		133P 1.363													146		146S 2.437		146S 2.279		146S 2.057		146S 1.613		146S 0.688		146S 0.936				0.57
134		134S 1.502		134S 2.022		134S 1.636		134S 1.513		134S 0.645		134S 1.268			S	P									147		147S 2.241		147S 1.914		147S 1.860		147S 1.458		147S 0.669		147S -0.114
135		135I 1.723		135I 1.998		135I 1.758		135I 1.677		135I 1.114		135I 1.099			0.83										148		148S 2.273		148S 1.597		148S 1.655		148S 1.257		148S 0.649		148S -0.155
136		136S 1.995		136S 2.118		136S 2.038		136S 2.041		136S 1.603		136S 1.090													149		149P 2.159		149P 0.646		149P 1.655		149P 1.267		149P 0.091		149P 0.035
137		137K 2.222		137K 1.754		137K 2.244		137K 2.406		137K 2.179		137K 0.935													150		150A 2.381		150A 1.143		150A 1.776		150A 1.431		150A 0.560		150A -0.134
138		138D 1.230		138D 1.281		138D 2.010		138D 2.260		138D 2.164		138D 1.210													151		151G 1.736		151G 1.998		151G 1.505		151G 1.267		151G 0.542		151G 0.295		G
139		139D 2.064		139D 1.597		139D 2.346		139D 2.433		139D 2.182		139D 0.930							D						152		152Q 1.736		152Q 1.862		152Q 1.505		152Q 1.267		152Q 0.542		152Q 0.295		0.77
140		140K 1.786		140K 1.633		140K 2.440		140K 2.552		140K 2.181		140K 0.990													153		153D 2.014		153D 1.862		153D 1.412		153D 1.148		153D 0.543		153D 0.235
141		141L 1.837		141L 1.615		141L 2.141		141L 2.069		141L 1.607		141L 1.084													154		154V 2.210		154V 1.227		154V 1.608		154V 1.303		154V 0.563		154V 1.286
142		142T 1.698		142T 2.633		142T 2.197		142T 2.114		142T 1.717		142T 1.067													155		155S 2.178		155S 1.898		155S 1.814		155S 1.504		155S 0.583		155S 1.326			V
143		143P 1.331		143P 2.717		143P 2.356		143P 2.269		143P 1.853		143P 1.075				P									156		156S 1.565		156S 1.898		156S 1.365		156S 1.121		156S 0.542		156S 1.751
144		144S 1.236		144S 3.172		144S 2.337		144S 2.105		144S 1.883		144S 1.009		P		0.72									157		157T 1.426		157T 1.898		157T 1.421		157T 1.166		157T 0.653		157T 1.734
145		145E 2.311		145E 1.992		145E 2.748		145E 2.461		145E 2.477		145E 0.548													158		158T 2.071		158T 2.263		158T 1.692		158T 1.330		158T 0.671		158T 1.305					T
146		146R 2.248		146R 1.213		146R 2.982		146R 2.780		146R 3.082		146R 0.506													159		159V 2.071		159V 2.627		159V 1.692		159V 1.330		159V 0.671		159V 1.305					0.75
147		147R 1.609		147R 1.231		147R 2.599		147R 2.488		147R 3.065		147R 0.608													160		160E 2.071		160E 2.627		160E 1.692		160E 1.330		160E 0.671		160E 1.305
148		148E 0.617		148E 1.231		148E 2.365		148E 2.342		148E 3.050		148E 0.883													161		161S 2.153		161S 2.411		161S 1.646		161S 1.330		161S 0.671		161S 1.424				E
149		149R 0.484		149R 0.746		149R 2.487		149R 2.615		149R 3.045		149R 0.975													162		162S 1.590		162S 2.130		162S 1.328		162S 1.166		162S 0.653		162S 1.972
150		150I 0.484		150I 0.423		150I 2.487		150I 2.615		150I 3.045		150I 0.975			R										163		163S 1.957		163S 2.088		163S 1.692		163S 1.449		163S 0.670		163S 1.603
151		151L 0.351		151L 0.634		151L 2.216		151L 2.315		151L 3.040		151L 1.243		L											164		164S 1.957		164S 2.046		164S 1.692		164S 1.449		164S 0.670		164S 1.603
152		152K 0.237		152K 0.431		152K 2.216		152K 2.324		152K 2.483		152K 1.432		0.67											165		165V 1.812		165V 2.046		165V 1.973		165V 1.768		165V 1.275		165V 1.443
153		153R -0.294		153R 0.431		153R 1.776		153R 1.895		153R 1.876		153R 1.378													166		166P 1.666		166P 2.633		166P 2.253		166P 2.087		166P 1.879		166P 1.282				P
154		154H 0.092		154H 0.227		154H 2.169		154H 2.151		154H 1.893		154H 1.388													167		167E 1.666		167E 3.130		167E 2.253		167E 2.087		167E 1.879		167E 1.282		P		0.88
155		155Q 1.034		155Q -0.038		155Q 2.702		155Q 2.780		155Q 2.483		155Q 1.019													168		168R 1.584		168R 3.411		168R 2.300		168R 2.087		168R 1.879		168R 1.163
156		156M 1.116		156M 0.047		156M 2.552		156M 2.451		156M 1.929		156M 0.840							M						169		169R 2.229		169R 3.172		169R 2.571		169R 2.251		169R 1.898		169R 0.734
157		157Y 0.269		157Y 0.736		157Y 2.057		157Y 1.932		157Y 1.308		157Y 1.093													170		170S 2.507		170S 2.717		170S 2.477		170S 2.132		170S 1.899		170S 0.674
158		158K 0.629		158K 1.974		158K 2.225		158K 2.123		158K 1.288		158K 0.799			K										171		171T 2.507		171T 2.717		171T 2.477		171T 2.132		171T 1.899		171T 0.674
159		159N 0.743		159N 0.938		159N 2.225		159N 2.114		159N 1.845		159N 0.609			0.71	K			N						172		172S 2.374		172S 2.802		172S 2.290		172S 1.932		172S 1.293		172S 0.895
160		160F 1.369		160F 0.125		160F 2.683		160F 2.707		160F 2.422		160F 0.730													173		173S 2.520		173S 2.437		173S 2.010		173S 1.613		173S 0.689		173S 1.056			S
161		161E 0.907		161E 0.874		161E 2.346		161E 2.479		161E 2.408		161E 0.832													174		174E 2.602		174E 2.072		174E 2.188		174E 1.823		174E 1.268		174E 0.869			0.9		S
162		162E -0.035		162E -0.108		162E 1.814		162E 1.850		162E 1.819		162E 1.202													175		175P 2.602		175P 1.988		175P 2.188		175P 1.823		175P 1.268		175P 0.869
163		163K 0.016		163K -0.108		163K 1.842		163K 1.905		163K 2.378		163K 1.289													176		176S 2.520		176S 2.485		176S 2.234		176S 1.823		176S 1.268		176S 0.750
164		164L 0.477		164L -0.330		164L 2.160		164L 2.187		164L 2.393		164L 1.370													177		177E 2.437		177E 1.988		177E 2.281		177E 1.823		177E 1.268		177E 0.631
165		165L 0.477		165L 0.449		165L 2.160		165L 2.187		165L 2.393		165L 1.370													178		178T 2.355		178T 2.040		178T 2.103		178T 1.613		178T 0.688		178T 0.817
166		166E 0.427		166E 0.654		166E 2.132		166E 2.132		166E 1.834		166E 1.283							E						179		179T 2.355		179T 2.124		179T 2.103		179T 1.613		179T 0.688		179T 0.817
167		167Y 0.560		167Y 0.934		167Y 2.010		167Y 1.859		167Y 1.839		167Y 1.192		E											180		180T 2.305		180T 1.309		180T 1.945		180T 1.412		180T 0.668		180T 0.658
168		168E 1.274		168E 1.832		168E 2.094		168E 1.850		168E 1.834		168E -0.253													181		181S 2.305		181S 1.674		181S 1.945		181S 1.412		181S 0.668		181S 0.658
169		169N 2.267		169N 1.257		169N 2.328		169N 1.996		169N 1.849		169N -0.528													182		182P 1.470		182P 1.309		182P 1.608		182P 1.239		182P 0.650		182P 0.939		P		S
170		170E 2.102		170E 1.275		170E 2.197		170E 1.786		170E 1.269		170E -0.461													183		183G 1.552		183G 1.806		183G 1.561		183G 1.239		183G 0.650		183G 1.058		0.97
171		171A 2.355		171A 1.327		171A 1.945		171A 1.549		171A 1.250		171A -1.803													184		184E 1.552		184E 1.670		184E 1.561		184E 1.239		184E 0.650		184E 1.058
172		172S 2.222		172S 1.123		172S 1.608		172S 1.139		172S 0.650		172S -1.777													185		185I 1.552		185I 1.722		185I 1.561		185I 1.239		185I 0.650		185I 1.058
173		173T 2.140		173T 0.806		173T 1.300		173T 0.784		173T 0.609		173T -1.664		T											186		186S 1.748		186S 2.046		186S 1.515		186S 1.121		186S 0.651		186S 0.879
174		174A 1.065		174A 0.854		174A 0.889		174A 0.428		174A 0.015		174A -1.202		0.82	T										187		187T 1.748		187T 1.818		187T 1.515		187T 1.121		187T 0.651		187T 0.879
175		175G 1.565		175G 0.529		175G 1.160		175G 0.747		175G 0.504		175G -0.201													188		188S 1.388		188S 1.936		188S 1.188		188S 0.756		188S 0.052		188S -0.105
176		176G 1.786		176G 0.393		176G 1.281		176G 0.911		176G 0.973		176G -0.370													189		189T 2.254		189T 1.571		189T 1.318		189T 0.729		189T 0.050		189T -0.427			S
177		177L 0.952		177L 0.257		177L 0.945		177L 0.738		177L 0.955		177L -0.089													190		190G 2.286		190G 1.571		190G 1.468		190G 0.884		190G 0.070		190G -0.699			G
178		178D 1.148		178D 1.275		178D 1.141		178D 0.893		178D 0.975		178D 0.962													191		191A 2.286		191A 1.435		191A 1.468		191A 0.884		191A 0.070		191A -0.699			0.87
179		179D 1.167		179D 1.345		179D 1.477		179D 1.312		179D 1.017		179D 1.125			D										192		192G 2.203		192G 1.794		192G 1.515		192G 0.884		192G 0.070		192G -0.818
180		180I 1.072		180I 0.399		180I 1.917		180I 1.832		180I 1.642		180I 1.124			0.6										193		193N 2.203		193N 1.742		193N 1.515		193N 0.884		193N 0.070		193N -0.818
181		181T 2.096		181T 0.628		181T 2.300		181T 2.132		181T 1.677		181T 0.576													194		194T 1.976		194T 1.491		194T 1.767		194T 1.203		194T 0.089		194T -0.599
182		182Q 1.344		182Q -0.068		182Q 2.281		182Q 2.050		182Q 1.208		182Q 0.917							Q						195		195T 2.336		195T 1.856		195T 2.094		195T 1.567		195T 0.689		195T 0.385
183		183R 0.477		183R -0.558		183R 1.889		183R 1.722		183R 0.720		183R 1.514													196		196T 2.109		196T 1.365		196T 2.346		196T 1.886		196T 0.708		196T 0.605				T
184		184N 0.402		184N -0.540		184N 1.945		184N 1.750		184N 0.724		184N 1.628													197		197P 2.077		197P 1.501		197P 2.197		197P 1.731		197P 0.687		197P 0.877				0.77
185		185Y 0.206		185Y -1.354		185Y 1.748		185Y 1.595		185Y 0.704		185Y 0.577													198		198E 1.881		198E 1.998		198E 2.001		198E 1.576		198E 0.667		198E -0.173		P
186		186V 0.187		186V -0.134		186V 1.870		186V 1.859		186V 1.256		186V 0.479													199		199P 1.913		199P 1.327		199P 1.795		199P 1.376		199P 0.647		199P -0.214
187		187L -0.661		187L 0.453		187L 1.356		187L 1.394		187L 0.637		187L 0.914													200		200S 1.995		200S 1.577		200S 1.748		200S 1.376		200S 0.647		200S -0.095
188		188A -0.838		188A 0.251		188A 1.487		188A 1.558		188A 1.221		188A 1.027					A								201		201A 1.628		201A 1.349		201A 1.384		201A 1.093		201A 0.630		201A 0.274
189		189K -0.389		189K 0.251		189K 1.431		189K 1.476		189K 1.221		189K 0.735		A			0.58								202		202G 1.578		202G 1.253		202G 1.356		202G 1.039		202G 0.071		202G 0.187
190		190L -0.275		190L -0.785		190L 1.804		190L 1.722		190L 1.239		190L 0.479													203		203S 1.805		203S 1.117		203S 1.103		203S 0.720		203S 0.052		203S -0.032
191		191R 0.440		191R 0.251		191R 1.889		191R 1.713		191R 1.234		191R -0.966													204		204V 1.160		204V 0.087		204V 0.832		204V 0.556		204V 0.034		204V 0.397
192		192T -0.275		192T -0.562		192T 1.804		192T 1.722		192T 1.239		192T 0.479													205		205N 1.407		205N 1.014		205N 1.160		205N 0.929		205N 0.076		205N 1.570
193		193Y -0.275		193Y -1.168		193Y 1.804		193Y 1.722		193Y 1.239		193Y 0.479													206		206G 0.465		206G 0.405		206G 1.103		206G 0.929		206G 0.080		206G 1.821			N
194		194A 0.440		194A -0.875		194A 1.889		194A 1.713		194A 1.234		194A -0.966													207		207V 0.414		207V -0.546		207V 1.403		207V 1.412		207V 0.655		207V 1.726
195		195L -0.092		195L -0.336		195L 1.449		195L 1.285		195L 0.626		195L -1.021			A	L									208		208Q 0.781		208Q -0.655		208Q 1.524		208Q 1.422		208Q 0.653		208Q 0.127
196		196K -0.686		196K -0.336		196K 1.244		196K 1.175		196K 0.624		196K -1.117				0.59									209		209F -0.167		209F -1.470		209F 1.085		209F 1.093		209F 0.614		209F 0.562
197		197A 0.067		197A -0.593		197A 1.262		197A 1.257		197A 1.093		197A -1.458													210		210K -1.109		210K -0.440		210K 1.010		210K 1.148		210K 0.620		210K 0.997
198		198M -0.648		198M 0.239		198M 1.178		198M 1.267		198M 1.099		198M -0.013													211		211A -1.381		211A -1.596		211A 0.991		211A 1.139		211A 0.620		211A 0.730
199		199M 0.427		199M 0.029		199M 1.589		199M 1.622		199M 1.693		199M -0.474							M						212		212I -1.350		212I -1.921		212I 0.814		212I 0.920		212I 0.598		212I 0.726				A
200		200D 0.427		200D 0.770		200D 1.589		200D 1.622		200D 1.693		200D -0.474													213		213L -1.274		213L -0.741		213L 0.739		213L 0.948		213L 0.595		213L 0.797
201		201L -0.212		201L 0.806		201L 1.449		201L 1.604		201L 1.695		201L 0.858							L						214		214I -2.140		214I -0.741		214I 0.150		214I 0.291		214I 0.003		214I 1.053
202		202E 0.414		202E 1.585		202E 1.449		202E 1.513		202E 1.677		202E 0.913													215		215S -1.862		215S -0.591		215S 0.300		215S 0.446		215S 0.023		215S 2.223
203		203K 1.173		203K 0.806		203K 1.786		203K 1.832		203K 2.260		203K 0.942													216		216I -1.938		216I -1.542		216I 0.356		216I 0.474		216I 0.026		216I 2.336
204		204I 1.034		204I 0.602		204I 1.842		204I 1.877		204I 2.370		204I 0.925		I			K								217		217I -1.938		217I -1.392		217I 0.375		217I 0.419		217I 0.025		217I 2.153
205		205G 1.034		205G 0.602		205G 1.842		205G 1.877		205G 2.370		205G 0.925		0.75											218		218S -1.666		218S -1.272		218S 0.393		218S 0.428		218S 0.025		218S 2.420
206		206E 0.901		206E -0.230		206E 1.505		206E 1.467		206E 1.771		206E 0.951													219		219L -2.658		219L -2.452		219L 0.178		219L 0.228		219L 0.009		219L 2.511
207		207E 0.035		207E -0.230		207E 0.917		207E 0.811		207E 1.178		207E 1.208													220		220F -2.734		220F -1.993		220F 0.234		220F 0.255		220F 0.012		220F 2.624							F
208		208L -0.041		208L -1.212		208L 0.973		208L 0.838		208L 1.182		208L 1.321													221		221V -2.734		221V -1.564		221V 0.234		221V 0.255		221V 0.012		221V 2.624
209		209G 0.092		209G -1.121		209G 1.309		209G 1.248		209G 1.781		209G 1.295													222		222F -3.145		222F -1.214		222F -0.373		222F 0.419		222F 0.052		222F 1.454
210		210I -0.521		210I -1.953		210I 1.234		210I 1.121		210I 1.201		210I 1.653													223		223L -2.564		223L -0.785		223L -0.747		223L 0.729		223L 0.107		223L 0.009
211		211L -1.280		211L -0.797		211L 0.898		211L 0.802		211L 0.619		211L 1.624				I									224		224I -1.982		224I -0.326		224I -1.139		224I 1.093		224I 0.163		224I -1.252
212		212E -1.280		212E -0.917		212E 0.898		212E 0.802		212E 0.619		212E 1.624
213		213Y -1.280		213Y -0.661		213Y 1.356		213Y 1.485		213Y 1.213		213Y 1.689													213		213Y -1.280		213Y -0.661		213Y 1.356		213Y 1.485		213Y 1.213		213Y 1.689
214		214M -1.280		214M 0.237		214M 1.356		214M 1.485		214M 1.213		214M 1.689													214		214M -1.280		214M 0.237		214M 1.356		214M 1.485		214M 1.213		214M 1.689
215		215L -0.338		215L 0.978		215L 1.889		215L 2.114		215L 1.802		215L 1.319													215		215L -0.338		215L 0.978		215L 1.889		215L 2.114		215L 1.802		215L 1.319
216		216K -0.452		216K 1.758		216K 1.889		216K 2.123		216K 1.245		216K 1.509													216		216K -0.452		216K 1.758		216K 1.889		216K 2.123		216K 1.245		216K 1.509
217		217I 0.029		217I 0.830		217I 1.627		217I 1.841		217I 1.226		217I 1.177													217		217I 0.029		217I 0.830		217I 1.627		217I 1.841		217I 1.226		217I 1.177
218		218K 0.787		218K 1.058		218K 1.963		218K 2.160		218K 1.808		218K 1.206													218		218K 0.787		218K 1.058		218K 1.963		218K 2.160		218K 1.808		218K 1.206
219		219Q 1.135		219Q 0.802		219Q 1.926		219Q 2.142		219Q 1.804		219Q 1.360													219		219Q 1.135		219Q 0.802		219Q 1.926		219Q 2.142		219Q 1.804		219Q 1.360
220		220G 0.541		220G 0.886		220G 1.356		220G 1.494		220G 1.211		220G 1.883		Q	G										220		220G 0.541		220G 0.886		220G 1.356		220G 1.494		220G 1.211		220G 1.883		Q	G
221		221E 1.540		221E 1.091		221E 1.823		221E 1.877		221E 1.809		221E 1.535			0.84										221		221E 1.540		221E 1.091		221E 1.823		221E 1.877		221E 1.809		221E 1.535			0.84
222		222V 1.672		222V 0.606		222V 1.702		222V 1.604		222V 1.814		222V 1.444													222		222V 1.672		222V 0.606		222V 1.702		222V 1.604		222V 1.814		222V 1.444
223		223V 1.653		223V 1.533		223V 1.823		223V 1.868		223V 2.366		223V 1.346							V						223		223V 1.653		223V 1.533		223V 1.823		223V 1.868		223V 2.366		223V 1.346							V
224		224E 1.426		224E 1.988		224E 1.991		224E 2.087		224E 2.986		224E 1.613													224		224E 1.426		224E 1.988		224E 1.991		224E 2.087		224E 2.986		224E 1.613
225		225E 1.293		225E 1.772		225E 2.113		225E 2.360		225E 2.981		225E 1.704							E						225		225E 1.293		225E 1.772		225E 2.113		225E 2.360		225E 2.981		225E 1.704							E
226		226K 1.660		226K 1.555		226K 2.477		226K 2.643		226K 2.999		226K 1.335													226		226K 1.660		226K 1.555		226K 2.477		226K 2.643		226K 2.999		226K 1.335
227		227H 2.026		227H 1.555		227H 2.842		227H 2.925		227H 3.016		227H 0.966		H											227		227H 2.026		227H 1.555		227H 2.842		227H 2.925		227H 3.016		227H 0.966		H
228		228K 1.666		228K 1.351		228K 2.758		228K 2.834		228K 2.435		228K 1.213		0.87											228		228K 1.666		228K 1.351		228K 2.758		228K 2.834		228K 2.435		228K 1.213		0.87
229		229P 1.533		229P 1.010		229P 2.879		229P 3.108		229P 2.431		229P 1.304													229		229P 1.533		229P 1.010		229P 2.879		229P 3.108		229P 2.431		229P 1.304
230		230P 0.907		230P 1.143		230P 2.421		230P 2.515		230P 1.853		230P 1.184													230		230P 0.907		230P 1.143		230P 2.421		230P 2.515		230P 1.853		230P 1.184
231		231P 1.103		231P 0.377		231P 2.459		231P 2.497		231P 1.253		231P 0.957													231		231P 1.103		231P 0.377		231P 2.459		231P 2.497		231P 1.253		231P 0.957
232		232K 1.072		232K 0.832		232K 2.206		232K 2.014		232K 0.678		232K 0.933													232		232K 1.072		232K 0.832		232K 2.206		232K 2.014		232K 0.678		232K 0.933
233		233M 0.819		233M -0.324		233M 2.216		233M 1.977		233M 0.679		233M 1.045													233		233M 0.819		233M -0.324		233M 2.216		233M 1.977		233M 0.679		233M 1.045
234		234T 0.952		234T -0.306		234T 2.403		234T 2.178		234T 1.285		234T 0.824													234		234T 0.952		234T -0.306		234T 2.403		234T 2.178		234T 1.285		234T 0.824
235		235T 0.313		235T 0.017		235T 2.019		235T 1.886		235T 1.267		235T 0.926				T									235		235T 0.313		235T 0.017		235T 2.019		235T 1.886		235T 1.267		235T 0.926				T
236		236Y -0.281		236Y 0.135		236Y 1.449		236Y 1.239		236Y 0.674		236Y 1.450			T	0.71									236		236Y -0.281		236Y 0.135		236Y 1.449		236Y 1.239		236Y 0.674		236Y 1.450			T	0.71
237		237R 0.250		237R 1.117		237R 1.889		237R 1.668		237R 1.282		237R 1.504													237		237R 0.250		237R 1.117		237R 1.889		237R 1.668		237R 1.282		237R 1.504
238		238I 0.364		238I 0.878		238I 1.991		238I 1.823		238I 1.302		238I 1.350													238		238I 0.364		238I 0.878		238I 1.991		238I 1.823		238I 1.302		238I 1.350
239		239V 0.528		239V 1.694		239V 2.122		239V 2.032		239V 1.882		239V 1.283													239		239V 0.528		239V 1.694		239V 2.122		239V 2.032		239V 1.882		239V 1.283
240		240R 1.141		240R 2.621		240R 2.197		240R 2.160		240R 2.462		240R 0.925													240		240R 1.141		240R 2.621		240R 2.197		240R 2.160		240R 2.462		240R 0.925
241		241N 1.255		241N 2.639		241N 2.094		241N 2.060		241N 1.880		241N 1.089					N								241		241N 1.255		241N 2.639		241N 2.094		241N 2.060		241N 1.880		241N 1.089					N
242		242E 2.121		242E 2.886		242E 2.683		242E 2.716		242E 2.473		242E 0.832					0.69		E						242		242E 2.121		242E 2.886		242E 2.683		242E 2.716		242E 2.473		242E 0.832					0.69		E
243		243E 2.716		243E 2.106		243E 3.253		243E 3.363		243E 3.066		243E 0.309		E											243		243E 2.716		243E 2.106		243E 3.253		243E 3.363		243E 3.066		243E 0.309		E
244		244Q 2.861		244Q 2.106		244Q 2.973		244Q 3.044		244Q 2.461		244Q 0.469													244		244Q 2.861		244Q 2.106		244Q 2.973		244Q 3.044		244Q 2.461		244Q 0.469
245		245K 1.837		245K 1.113		245K 2.589		245K 2.743		245K 2.426		245K 1.017													245		245K 1.837		245K 1.113		245K 2.589		245K 2.743		245K 2.426		245K 1.017
246		246K 1.837		246K 0.185		246K 2.589		246K 2.743		246K 2.426		246K 1.017													246		246K 1.837		246K 0.185		246K 2.589		246K 2.743		246K 2.426		246K 1.017
247		247S 0.711		247S -0.971		247S 2.281		247S 2.397		247S 1.852		247S 1.066							S						247		247S 0.711		247S -0.971		247S 2.281		247S 2.397		247S 1.852		247S 1.066							S
248		248L 0.098		248L -0.995		248L 1.832		248L 2.014		248L 1.811		248L 1.491													248		248L 0.098		248L -0.995		248L 1.832		248L 2.014		248L 1.811		248L 1.491
249		249E -0.768		249E -1.115		249E 1.244		249E 1.358		249E 1.218		249E 1.748													249		249E -0.768		249E -1.115		249E 1.244		249E 1.358		249E 1.218		249E 1.748
250		250W -0.768		250W -1.865		250W 1.244		250W 1.358		250W 1.218		250W 1.748													250		250W -0.768		250W -1.865		250W 1.244		250W 1.358		250W 1.218		250W 1.748
251		251V -1.685		251V -0.871		251V 0.954		251V 1.185		251V 1.200		251V 1.910		V		W									251		251V -1.685		251V -0.871		251V 0.954		251V 1.185		251V 1.200		251V 1.910		V		W
252		252I -1.685		252I -0.685		252I 0.973		252I 1.130		252I 1.199		252I 1.726		0.76											252		252I -1.685		252I -0.685		252I 0.973		252I 1.130		252I 1.199		252I 1.726		0.76
253		253K -1.799		253K -0.564		253K 0.973		253K 1.139		253K 0.641		253K 1.916													253		253K -1.799		253K -0.564		253K 0.973		253K 1.139		253K 0.641		253K 1.916
254		254I -1.034		254I -1.600		254I 1.113		254I 1.294		254I 1.236		254I 2.161													254		254I -1.034		254I -1.600		254I 1.113		254I 1.294		254I 1.236		254I 2.161
255		255F -1.381		255F -1.779		255F 1.150		255F 1.312		255F 1.240		255F 2.007													255		255F -1.381		255F -1.779		255F 1.150		255F 1.312		255F 1.240		255F 2.007
256		256Q -1.457		256Q -1.719		256Q 1.206		256Q 1.339		256Q 1.244		256Q 2.120													256		256Q -1.457		256Q -1.719		256Q 1.206		256Q 1.339		256Q 1.244		256Q 2.120
257		257H -2.450		257H -1.354		257H 0.776		257H 0.720		257H 0.674		257H 2.077					Q		H						257		257H -2.450		257H -1.354		257H 0.776		257H 0.720		257H 0.674		257H 2.077					Q		H
258		258L -2.210		258L -0.817		258L 0.907		258L 0.784		258L 0.690		258L 1.701													258		258L -2.210		258L -0.817		258L 0.907		258L 0.784		258L 0.690		258L 1.701
259		259L -1.217		259L -0.937		259L 1.122		259L 0.984		259L 0.705		259L 1.609													259		259L -1.217		259L -0.937		259L 1.122		259L 0.984		259L 0.705		259L 1.609
260		260W -1.236		260W -0.829		260W 0.786		260W 0.565		260W 0.663		260W 1.446													260		260W -1.236		260W -0.829		260W 0.786		260W 0.565		260W 0.663		260W 1.446
261		261M -1.874		261M 0.505		261M 0.487		261M 0.373		261M 0.045		261M 1.501													261		261M -1.874		261M 0.505		261M 0.487		261M 0.373		261M 0.045		261M 1.501
262		262S -1.527		262S 0.117		262S 0.449		262S 0.355		262S 0.041		262S 1.654			S										262		262S -1.527		262S 0.117		262S 0.449		262S 0.355		262S 0.041		262S 1.654			S
263		263G -0.585		263G -1.063		263G 0.982		263G 0.984		263G 0.630		263G 1.284			0.73										263		263G -0.585		263G -1.063		263G 0.982		263G 0.984		263G 0.630		263G 1.284			0.73
264		264I -0.585		264I -1.200		264I 0.982		264I 0.984		264I 0.630		264I 1.284													264		264I -0.585		264I -1.200		264I 0.982		264I 0.984		264I 0.630		264I 1.284
265		265V -0.825		265V -0.044		265V 0.851		265V 0.920		265V 0.615		265V 1.661													265		265V -0.825		265V -0.044		265V 0.851		265V 0.920		265V 0.615		265V 1.661
266		266K -0.857		266K 0.592		266K 1.029		266K 1.139		266K 0.637		266K 1.665													266		266K -0.857		266K 0.592		266K 1.029		266K 1.139		266K 0.637		266K 1.665
267		267W -0.857		267W -0.564		267W 1.487		267W 1.823		267W 1.232		267W 1.730		K											267		267W -0.857		267W -0.564		267W 1.487		267W 1.823		267W 1.232		267W 1.730		K
268		268I 0.281		268I -0.266		268I 1.898		268I 2.160		268I 1.719		268I 1.399													268		268I 0.281		268I -0.266		268I 1.898		268I 2.160		268I 1.719		268I 1.399
269		269Q 0.010		269Q -0.266		269Q 1.879		269Q 2.151		269Q 1.719		269Q 1.132							Q						269		269Q 0.010		269Q -0.266		269Q 1.879		269Q 2.151		269Q 1.719		269Q 1.132							Q
270		270K -0.932		270K -0.961		270K 1.346		270K 1.522		270K 1.130		270K 1.502													270		270K -0.932		270K -0.961		270K 1.346		270K 1.522		270K 1.130		270K 1.502
271		271D -0.806		271D -1.184		271D 1.188		271D 1.485		271D 1.107		271D 1.801													271		271D -0.806		271D -1.184		271D 1.188		271D 1.485		271D 1.107		271D 1.801
272		272I -0.882		272I -0.909		272I 1.244		272I 1.513		272I 1.110		272I 1.914													272		272I -0.882		272I -0.909		272I 1.244		272I 1.513		272I 1.110		272I 1.914
273		273L -0.819		273L -0.094		273L 1.216		273L 1.449		273L 1.108		273L 1.638													273		273L -0.819		273L -0.094		273L 1.216		273L 1.449		273L 1.108		273L 1.638
274		274I -0.913		274I 0.469		274I 1.197		274I 1.285		274I 1.138		274I 1.572													274		274I -0.913		274I 0.469		274I 1.197		274I 1.285		274I 1.138		274I 1.572
275		275L -1.217		275L 1.369		275L 1.122		275L 1.121		275L 0.669		275L 1.622													275		275L -1.217		275L 1.369		275L 1.122		275L 1.121		275L 0.669		275L 1.622
276		276N -0.578		276N 1.664		276N 1.505		276N 1.412		276N 0.687		276N 1.520				N									276		276N -0.578		276N 1.664		276N 1.505		276N 1.412		276N 0.687		276N 1.520				N
277		277R 0.496		277R 1.910		277R 1.917		277R 1.768		277R 1.281		277R 1.059				0.67									277		277R 0.496		277R 1.910		277R 1.917		277R 1.768		277R 1.281		277R 1.059				0.67
278		278T 1.135		278T 1.455		278T 2.216		278T 1.959		278T 1.899		278T 1.005			R										278		278T 1.135		278T 1.455		278T 2.216		278T 1.959		278T 1.899		278T 1.005			R
279		279P 2.128		279P 0.640		279P 2.449		279P 2.105		279P 1.914		279P 0.730							P						279		279P 2.128		279P 0.640		279P 2.449		279P 2.105		279P 1.914		279P 0.730							P
280		280E 1.818		280E 0.640		280E 2.393		280E 2.069		280E 1.892		280E 1.062													280		280E 1.818		280E 0.640		280E 2.393		280E 2.069		280E 1.892		280E 1.062
281		281H 1.046		281H 0.556		281H 1.823		281H 1.576		281H 1.269		281H 1.385													281		281H 1.046		281H 0.556		281H 1.823		281H 1.576		281H 1.269		281H 1.385
282		282S 0.850		282S 0.141		282S 1.870		282S 1.695		282S 1.268		282S 1.564													282		282S 0.850		282S 0.141		282S 1.870		282S 1.695		282S 1.268		282S 1.564
283		283P 1.097		283P -0.829		283P 1.954		283P 1.795		283P 1.292		283P 1.508													283		283P 1.097		283P -0.829		283P 1.954		283P 1.795		283P 1.292		283P 1.508
284		284I 0.098		284I -0.613		284I 1.487		284I 1.412		284I 0.694		284I 1.856													284		284I 0.098		284I -0.613		284I 1.487		284I 1.412		284I 0.694		284I 1.856
285		285P -0.300		285P 0.287		285P 1.318		285P 1.285		285P 0.091		285P 1.533													285		285P -0.300		285P 0.287		285P 1.318		285P 1.285		285P 0.091		285P 1.533
286		286Q -0.218		286Q 0.419		286Q 1.496		286Q 1.494		286Q 0.671		286Q 1.347													286		286Q -0.218		286Q 0.419		286Q 1.496		286Q 1.494		286Q 0.671		286Q 1.347
287		287I 0.142		287I -0.186		287I 1.580		287I 1.586		287I 1.251		287I 1.101							I						287		287I 0.142		287I -0.186		287I 1.580		287I 1.586		287I 1.251		287I 1.101							I
288		288M 0.977		288M 0.025		288M 1.917		288M 1.759		288M 1.269		288M 0.820													288		288M 0.977		288M 0.025		288M 1.917		288M 1.759		288M 1.269		288M 0.820
289		289E 0.579		289E 0.025		289E 1.664		289E 1.531		289E 1.267		289E 0.545													289		289E 0.579		289E 0.025		289E 1.664		289E 1.531		289E 1.267		289E 0.545
290		290E -0.066		290E -0.665		290E 1.328		290E 1.203		290E 1.242		290E 0.326													290		290E -0.066		290E -0.665		290E 1.328		290E 1.203		290E 1.242		290E 0.326
291		291T 0.174		291T -1.564		291T 1.459		291T 1.267		291T 1.258		291T -0.051													291		291T 0.174		291T -1.564		291T 1.459		291T 1.267		291T 1.258		291T -0.051
292		292M 0.174		292M -2.380		292M 1.459		292M 1.267		292M 1.258		292M -0.051				T									292		292M 0.174		292M -2.380		292M 1.459		292M 1.267		292M 1.258		292M -0.051				T
293		293M -0.825		293M -2.011		293M 0.991		293M 0.884		293M 0.660		293M 0.297							M						293		293M -0.825		293M -2.011		293M 0.991		293M 0.884		293M 0.660		293M 0.297							M
294		294M -1.824		294M -1.642		294M 0.524		294M 0.501		294M 0.062		294M 0.645													294		294M -1.824		294M -1.642		294M 0.524		294M 0.501		294M 0.062		294M 0.645
295		295M -2.153		295M -1.274		295M -0.130		295M 0.665		295M 0.102		295M -0.406													295		295M -2.153		295M -1.274		295M -0.130		295M 0.665		295M 0.102		295M -0.406
296		296I -1.887		296I -0.905		296I -0.579		296I 0.938		296I 0.145		296I -1.361													296		296I -1.887		296I -0.905		296I -0.579		296I 0.938		296I 0.145		296I -1.361
297		297I -1.622		297I -0.326		297I -1.027		297I 1.212		297I 0.188		297I -2.316													297		297I -1.622		297I -0.326		297I -1.027		297I 1.212		297I 0.188		297I -2.316
